# Supplementary material for: MicroRNA–disease Network Analysis Repurposes Methotrexate for the Treatment of Abdominal Aortic Aneurysm in Mice
Source: Genomics Proteomics Bioinformatics. 2022 Aug 24;21(5):1030–42. doi: 10.1016/j.gpb.2022.08.002 (PMC10928436; doi:10.1016/j.gpb.2022.08.002)
Supplement: Supplementary Table S1 — The top 10 miRNAs with the highest numbers of associated diseases [file mmc1.xlsx]

## Sheet: Table S1
Table S1 The top 10 miRNAs with the highest numbers of associated diseases
miRNA	Count	Neoplasms	Cardiovascular Diseases
hsa-mir-21	86	50	10
hsa-mir-155	66	33	6
hsa-mir-146a	43	18	2
hsa-mir-145	41	31	2
hsa-mir-125b	39	20	1
hsa-mir-143	38	21	1
hsa-mir-17	36	28	1
hsa-mir-16	35	22	1
hsa-mir-31	35	30	2
hsa-mir-223	34	17	5
Note: miRNA, microRNA.
