# Supplementary material for: MicroRNA–disease Network Analysis Repurposes Methotrexate for the Treatment of Abdominal Aortic Aneurysm in Mice
Source: Genomics Proteomics Bioinformatics. 2022 Aug 24;21(5):1030–42. doi: 10.1016/j.gpb.2022.08.002 (PMC10928436; doi:10.1016/j.gpb.2022.08.002)
Supplement: Supplementary Table S2 — miRNA weights of diseases [file mmc2.xlsx]

## Sheet: Table S2
Table S2 miRNA weights of diseases
Disease	miRNA	Weight	Direction
Adenoviridae Infections	hsa-mir-1302	45.7362	upregulated
Breast Neoplasms	hsa-mir-21	23.9909	upregulated
Head and Neck Neoplasms	hsa-mir-181b	17.6666	upregulated
Tuberculosis, Pulmonary	hsa-mir-3179	17.1511	upregulated
Periodontitis	hsa-mir-548a	17.1511	upregulated
Urinary Bladder Neoplasms	hsa-mir-141	15.7559	upregulated
Stomach Neoplasms	hsa-mir-196a	15.3899	upregulated
Breast Neoplasms	hsa-mir-155	15.2737	upregulated
Stomach Neoplasms	hsa-mir-21	15.1522	upregulated
Melanoma	hsa-mir-514a	15.0716	upregulated
Breast Neoplasms	hsa-mir-9	14.9889	upregulated
Thyroid Neoplasms	hsa-mir-222	14.5271	upregulated
Melanoma	hsa-mir-509	13.8552	upregulated
Thyroid Neoplasms	hsa-mir-221	13.3231	upregulated
Pancreatic Neoplasms	hsa-mir-21	12.6268	upregulated
Colorectal Neoplasms	hsa-let-7a	12.4908	upregulated
Pancreatic Neoplasms	hsa-mir-196a	12.3119	upregulated
Breast Neoplasms	hsa-mir-181b	11.7778	upregulated
Stomach Neoplasms	hsa-mir-181b	11.7778	upregulated
Heart Diseases	hsa-mir-367	11.4341	upregulated
Prolactinoma	hsa-mir-516b	11.4341	upregulated
Carcinoma, Hepatocellular	hsa-mir-517c	11.4341	upregulated
Carcinoma, Hepatocellular	hsa-mir-522	11.4341	upregulated
Prolactinoma	hsa-mir-550a	11.4341	upregulated
Colorectal Neoplasms	hsa-mir-21	11.3641	upregulated
Lung Neoplasms	hsa-mir-21	11.3641	upregulated
Colorectal Neoplasms	hsa-mir-92a	11.3066	upregulated
Glioblastoma	hsa-mir-221	11.1026	upregulated
Stomach Neoplasms	hsa-mir-215	10.9128	upregulated
Lung Neoplasms	hsa-mir-31	10.8084	upregulated
Prostatic Neoplasms	hsa-mir-301a	10.5594	upregulated
Urinary Bladder Neoplasms	hsa-mir-103	10.0478	upregulated
Biliary Tract Neoplasms	hsa-mir-105	10.0478	upregulated
Carcinoma, Hepatocellular	hsa-mir-105	10.0478	upregulated
Thyroid Neoplasms	hsa-mir-146b	9.83572	upregulated
Carcinoma, Renal Cell	hsa-mir-210	9.53929	upregulated
Lung Neoplasms	hsa-mir-210	9.53929	upregulated
Pancreatic Neoplasms	hsa-mir-210	9.53929	upregulated
Breast Neoplasms	hsa-mir-10a	9.45624	upregulated
Colorectal Neoplasms	hsa-mir-20a	9.39893	upregulated
Glioblastoma	hsa-mir-153	9.23683	upregulated
Carcinoma, Hepatocellular	hsa-mir-432	9.23683	upregulated
Carcinoma, Hepatocellular	hsa-mir-450a	9.23683	upregulated
Melanoma	hsa-mir-513a	9.23683	upregulated
Urinary Bladder Neoplasms	hsa-mir-96	9.23391	upregulated
Retinoblastoma	hsa-mir-124	9.02693	upregulated
Carcinoma, Thyroid, Papillary	hsa-mir-221	8.88208	upregulated
Pancreatic Neoplasms	hsa-mir-221	8.88208	upregulated
Pancreatic Neoplasms	hsa-mir-181b	8.83332	upregulated
Pancreatic Neoplasms	hsa-mir-30c	8.83332	upregulated
Adenoviridae Infections	hsa-mir-7	8.83332	upregulated
Adrenocortical Carcinoma	hsa-mir-7	8.83332	upregulated
Azoospermia	hsa-mir-7	8.83332	upregulated
Neurilemmoma	hsa-mir-7	8.83332	upregulated
Rhinitis, Allergic, Perennial	hsa-mir-7	8.83332	upregulated
Multiple Sclerosis	hsa-mir-326	8.66147	upregulated
Glioblastoma	hsa-mir-17	8.53404	upregulated
Melanoma	hsa-mir-17	8.53404	upregulated
Colorectal Adenocarcinoma	hsa-mir-92a	8.47997	upregulated
Scleroderma, Systemic	hsa-mir-92a	8.47997	upregulated
Endometriosis	hsa-mir-29c	8.31777	upregulated
Glioma	hsa-mir-93	8.31777	upregulated
Prostatic Neoplasms	hsa-mir-301b	8.21518	upregulated
Carcinoma, Hepatocellular	hsa-mir-376a	8.21518	upregulated
Lung Neoplasms	hsa-mir-376a	8.21518	upregulated
Medulloblastoma	hsa-mir-376a	8.21518	upregulated
Salivary Gland Neoplasms	hsa-mir-376a	8.21518	upregulated
Pancreatic Neoplasms	hsa-mir-10b	8.16389	upregulated
Colorectal Neoplasms	hsa-mir-199a	8.01752	upregulated
Breast Neoplasms	hsa-mir-103a	7.85054	upregulated
Carcinoma, Endometrioid	hsa-mir-103a	7.85054	upregulated
Lung Neoplasms	hsa-mir-103a	7.85054	upregulated
Head and Neck Neoplasms	hsa-mir-181d	7.85054	upregulated
Rhinitis, Allergic	hsa-mir-498	7.85054	upregulated
Arthritis, Rheumatoid	hsa-mir-146a	7.82331	upregulated
Arthritis, Rheumatoid	hsa-mir-155	7.63686	upregulated
Stomach Neoplasms	hsa-mir-106a	7.61692	upregulated
Breast Neoplasms	hsa-mir-181a	7.61692	upregulated
Atrial Fibrillation	hsa-mir-19b	7.61692	upregulated
Glioblastoma	hsa-mir-21	7.57608	upregulated
Neoplasms	hsa-mir-21	7.57608	upregulated
Adrenocortical Carcinoma	hsa-mir-135a	7.54224	upregulated
Colorectal Adenocarcinoma	hsa-mir-135a	7.54224	upregulated
Colorectal Neoplasms	hsa-mir-135a	7.54224	upregulated
Ependymoma	hsa-mir-135a	7.54224	upregulated
Pancreatic Neoplasms	hsa-mir-95	7.54224	upregulated
Adrenocortical Carcinoma	hsa-let-7a	7.49446	upregulated
Cholesteatoma	hsa-let-7a	7.49446	upregulated
Head and Neck Neoplasms	hsa-let-7a	7.49446	upregulated
Periodontitis	hsa-let-7a	7.49446	upregulated
Spinal Cord Injuries	hsa-let-7a	7.49446	upregulated
Carcinoma, Endometrioid	hsa-mir-200a	7.49446	upregulated
Carcinoma, Endometrioid	hsa-mir-205	7.49446	upregulated
Biliary Tract Neoplasms	hsa-mir-9	7.49446	upregulated
Colorectal Neoplasms	hsa-mir-9	7.49446	upregulated
Lymphoma, B-Cell	hsa-mir-9	7.49446	upregulated
Stomach Neoplasms	hsa-mir-9	7.49446	upregulated
Psoriasis	hsa-mir-203	7.37679	upregulated
Multiple Sclerosis	hsa-mir-128	7.27517	upregulated
Pre-Eclampsia	hsa-mir-128	7.27517	upregulated
Heart Diseases	hsa-mir-215	7.27517	upregulated
Glioma	hsa-mir-183	7.26357	upregulated
Carcinoma, Hepatocellular	hsa-mir-222	7.26357	upregulated
Glioma	hsa-mir-222	7.26357	upregulated
Pancreatic Neoplasms	hsa-mir-222	7.26357	upregulated
Colorectal Neoplasms	hsa-mir-182	7.15447	upregulated
Lung Neoplasms	hsa-mir-182	7.15447	upregulated
Ovarian Neoplasms	hsa-mir-182	7.15447	upregulated
Prostatic Neoplasms	hsa-mir-182	7.15447	upregulated
Urinary Bladder Neoplasms	hsa-mir-182	7.15447	upregulated
Glioma	hsa-mir-20a	7.0492	upregulated
Urinary Bladder Neoplasms	hsa-mir-138	7.03961	upregulated
Colonic Neoplasms	hsa-mir-32	7.03961	upregulated
Adrenocortical Carcinoma	hsa-mir-483	7.03961	upregulated
Asthma	hsa-mir-126	6.84912	upregulated
Carcinoma, Hepatocellular	hsa-mir-372	6.82889	upregulated
Breast Neoplasms	hsa-mir-373	6.82889	upregulated
Neoplasms	hsa-mir-373	6.82889	upregulated
Carcinoma, Hepatocellular	hsa-mir-221	6.66156	upregulated
Head and Neck Neoplasms	hsa-mir-130b	6.63826	upregulated
Adenoviridae Infections	hsa-mir-191	6.63826	upregulated
Lung Neoplasms	hsa-mir-191	6.63826	upregulated
Stomach Neoplasms	hsa-mir-191	6.63826	upregulated
Colorectal Neoplasms	hsa-mir-199b	6.63826	upregulated
Stomach Neoplasms	hsa-mir-20b	6.63826	upregulated
Arthritis, Rheumatoid	hsa-mir-223	6.572	upregulated
Glioblastoma	hsa-mir-16	6.48504	upregulated
Neoplasms	hsa-mir-16	6.48504	upregulated
Stomach Neoplasms	hsa-mir-107	6.46424	upregulated
Prostatic Neoplasms	hsa-mir-335	6.46424	upregulated
Lung Neoplasms	hsa-mir-17	6.40053	upregulated
Lymphoma, B-Cell	hsa-mir-17	6.40053	upregulated
Carcinoma, Non-Small-Cell Lung	hsa-mir-21	6.3134	upregulated
Head and Neck Neoplasms	hsa-mir-21	6.3134	upregulated
Urinary Bladder Neoplasms	hsa-mir-21	6.3134	upregulated
Colonic Neoplasms	hsa-mir-101	6.15594	upregulated
Esophageal Neoplasms	hsa-mir-101	6.15594	upregulated
Pheochromocytoma	hsa-mir-101	6.15594	upregulated
Squamous Cell Carcinoma, Head and Neck	hsa-mir-101	6.15594	upregulated
Barrett Esophagus	hsa-mir-196a	6.15594	upregulated
Breast Neoplasms	hsa-mir-196a	6.15594	upregulated
Carcinoma, Hepatocellular	hsa-mir-196a	6.15594	upregulated
Heart Diseases	hsa-mir-196a	6.15594	upregulated
Osteosarcoma	hsa-mir-196a	6.15594	upregulated
Ovarian Neoplasms	hsa-mir-27a	6.15594	upregulated
Carcinoma, Renal Cell	hsa-mir-122	6.01796	upregulated
Hepatitis B	hsa-mir-122	6.01796	upregulated
Hepatitis C	hsa-mir-122	6.01796	upregulated
Inflammation	hsa-mir-132	6.01796	upregulated
Inflammatory Bowel Diseases	hsa-mir-132	6.01796	upregulated
Leukemia, Lymphocytic, Chronic, B-Cell	hsa-mir-132	6.01796	upregulated
Adrenocortical Carcinoma	hsa-mir-194	6.01796	upregulated
Carcinoma, Endometrioid	hsa-mir-194	6.01796	upregulated
Endometriosis	hsa-mir-194	6.01796	upregulated
Liver Failure	hsa-mir-194	6.01796	upregulated
Ovarian Neoplasms	hsa-mir-194	6.01796	upregulated
Pancreatic Neoplasms	hsa-mir-194	6.01796	upregulated
Prostatic Neoplasms	hsa-mir-194	6.01796	upregulated
Carcinoma, Hepatocellular	hsa-mir-224	6.01796	upregulated
Endometriosis	hsa-mir-145	6.01037	upregulated
Carcinoma, Hepatocellular	hsa-mir-100	5.88888	upregulated
Endometriosis	hsa-mir-100	5.88888	upregulated
Glioblastoma	hsa-mir-181b	5.88888	upregulated
Hepatitis B	hsa-mir-181b	5.88888	upregulated
Osteosarcoma	hsa-mir-181b	5.88888	upregulated
Periodontitis	hsa-mir-181b	5.88888	upregulated
Retinoblastoma	hsa-mir-181b	5.88888	upregulated
Squamous Cell Carcinoma, Head and Neck	hsa-mir-181b	5.88888	upregulated
Carcinoma, Hepatocellular	hsa-mir-25	5.88888	upregulated
Pancreatic Neoplasms	hsa-mir-25	5.88888	upregulated
Ovarian Neoplasms	hsa-mir-30a	5.88888	upregulated
Colonic Neoplasms	hsa-mir-30c	5.88888	upregulated
Prostatic Neoplasms	hsa-mir-30c	5.88888	upregulated
Thyroid Neoplasms	hsa-mir-7	5.88888	upregulated
Head and Neck Neoplasms	hsa-let-7f	5.76763	upregulated
Heart Diseases	hsa-let-7f	5.76763	upregulated
Carcinoma, Hepatocellular	hsa-mir-15b	5.76763	upregulated
Pancreatic Neoplasms	hsa-mir-27b	5.76763	upregulated
Esophageal Neoplasms	hsa-mir-106	5.71703	upregulated
Colorectal Neoplasms	hsa-mir-1179	5.71703	upregulated
Rectal Neoplasms	hsa-mir-1183	5.71703	upregulated
Prostatic Neoplasms	hsa-mir-1207	5.71703	upregulated
Melanoma	hsa-mir-1225	5.71703	upregulated
Urinary Bladder Neoplasms	hsa-mir-1233	5.71703	upregulated
Carcinoma, Hepatocellular	hsa-mir-1234	5.71703	upregulated
Adenoviridae Infections	hsa-mir-1247	5.71703	upregulated
Aortic Aneurysm, Abdominal	hsa-mir-124a	5.71703	upregulated
Melanoma	hsa-mir-1260	5.71703	upregulated
Head and Neck Neoplasms	hsa-mir-1271	5.71703	upregulated
Adenoviridae Infections	hsa-mir-1273a	5.71703	upregulated
Melanoma	hsa-mir-1274a	5.71703	upregulated
Melanoma	hsa-mir-1274b	5.71703	upregulated
Carcinoma, Non-Small-Cell Lung	hsa-mir-1280	5.71703	upregulated
Colorectal Neoplasms	hsa-mir-1287	5.71703	upregulated
Pregnancy, Ectopic	hsa-mir-1288	5.71703	upregulated
Aneurysm	hsa-mir-1298	5.71703	upregulated
Ovarian Neoplasms	hsa-mir-1299	5.71703	upregulated
Pancreatic Neoplasms	hsa-mir-1300	5.71703	upregulated
Rectal Neoplasms	hsa-mir-1471	5.71703	upregulated
Tuberculosis, Pulmonary	hsa-mir-147a	5.71703	upregulated
Esophageal Neoplasms	hsa-mir-151	5.71703	upregulated
Inflammation	hsa-mir-181	5.71703	upregulated
Medulloblastoma	hsa-mir-1827	5.71703	upregulated
Rectal Neoplasms	hsa-mir-1909	5.71703	upregulated
Adenoviridae Infections	hsa-mir-1972	5.71703	upregulated
Irritable Bowel Syndrome	hsa-mir-199	5.71703	upregulated
Squamous Cell Carcinoma, Head and Neck	hsa-mir-26	5.71703	upregulated
Heart Diseases	hsa-mir-297	5.71703	upregulated
Ovarian Neoplasms	hsa-mir-3	5.71703	upregulated
Glioblastoma	hsa-mir-3163	5.71703	upregulated
Urinary Bladder Neoplasms	hsa-mir-3171	5.71703	upregulated
Breast Neoplasms	hsa-mir-3178	5.71703	upregulated
Thyroid Neoplasms	hsa-mir-323	5.71703	upregulated
Medulloblastoma	hsa-mir-323a	5.71703	upregulated
Carcinoma, Squamous Cell	hsa-mir-33	5.71703	upregulated
Lung Neoplasms	hsa-mir-331	5.71703	upregulated
Behcet Syndrome	hsa-mir-3591	5.71703	upregulated
Melanoma	hsa-mir-3663	5.71703	upregulated
Endometrial Neoplasms	hsa-mir-369	5.71703	upregulated
Heart Diseases	hsa-mir-382	5.71703	upregulated
Lung Neoplasms	hsa-mir-412	5.71703	upregulated
Urinary Bladder Neoplasms	hsa-mir-422b	5.71703	upregulated
Melanoma	hsa-mir-4281	5.71703	upregulated
Glioblastoma	hsa-mir-4284	5.71703	upregulated
Melanoma	hsa-mir-4286	5.71703	upregulated
Cardiotoxicity	hsa-mir-4423	5.71703	upregulated
Pancreatic Neoplasms	hsa-mir-451b	5.71703	upregulated
Hypertension	hsa-mir-4532	5.71703	upregulated
Cardiomyopathy, Alcoholic	hsa-mir-467d	5.71703	upregulated
Adenoviridae Infections	hsa-mir-505	5.71703	upregulated
Prostatic Neoplasms	hsa-mir-517a	5.71703	upregulated
Carcinoma, Hepatocellular	hsa-mir-519e	5.71703	upregulated
Adenoviridae Infections	hsa-mir-566	5.71703	upregulated
Colorectal Neoplasms	hsa-mir-576	5.71703	upregulated
Adenoviridae Infections	hsa-mir-589	5.71703	upregulated
Urinary Bladder Neoplasms	hsa-mir-601	5.71703	upregulated
Adenoviridae Infections	hsa-mir-627	5.71703	upregulated
HIV-Associated Lipodystrophy Syndrome	hsa-mir-628	5.71703	upregulated
Melanoma	hsa-mir-634	5.71703	upregulated
Adenoviridae Infections	hsa-mir-635	5.71703	upregulated
Urinary Bladder Neoplasms	hsa-mir-639	5.71703	upregulated
Ovarian Neoplasms	hsa-mir-642a	5.71703	upregulated
Urinary Bladder Neoplasms	hsa-mir-644	5.71703	upregulated
Urinary Bladder Neoplasms	hsa-mir-649	5.71703	upregulated
Stomach Neoplasms	hsa-mir-658	5.71703	upregulated
Burns	hsa-mir-663a	5.71703	upregulated
Prolactinoma	hsa-mir-664	5.71703	upregulated
Breast Neoplasms	hsa-mir-6780b	5.71703	upregulated
Hepatitis C	hsa-mir-758	5.71703	upregulated
Carcinoma, Hepatocellular	hsa-mir-761	5.71703	upregulated
Heart Diseases	hsa-let-7e	5.65331	upregulated
Carcinoma, Endometrioid	hsa-mir-429	5.65331	upregulated
Heart Diseases	hsa-mir-429	5.65331	upregulated
Urinary Bladder Neoplasms	hsa-mir-429	5.65331	upregulated
Carcinoma, Renal Cell	hsa-mir-92a	5.65331	upregulated
Mesothelioma	hsa-mir-92a	5.65331	upregulated
Mycosis Fungoides	hsa-mir-92a	5.65331	upregulated
Thyroid Neoplasms	hsa-mir-92a	5.65331	upregulated
Urinary Bladder Neoplasms	hsa-mir-92a	5.65331	upregulated
Ovarian Neoplasms	hsa-mir-192	5.54518	upregulated
Glioma	hsa-mir-19a	5.54518	upregulated
Breast Neoplasms	hsa-mir-24	5.54518	upregulated
Cardiomyopathy, Hypertrophic	hsa-mir-24	5.54518	upregulated
Colonic Neoplasms	hsa-mir-24	5.54518	upregulated
Liver Neoplasms	hsa-mir-24	5.54518	upregulated
Lung Neoplasms	hsa-mir-24	5.54518	upregulated
Stomach Neoplasms	hsa-mir-24	5.54518	upregulated
Adrenocortical Carcinoma	hsa-mir-375	5.54518	upregulated
Carcinoma, Thyroid, Follicular	hsa-mir-375	5.54518	upregulated
Laryngeal Neoplasms	hsa-mir-93	5.54518	upregulated
Ovarian Neoplasms	hsa-mir-93	5.54518	upregulated
Glioma	hsa-mir-106b	5.44259	upregulated
Carcinoma, Hepatocellular	hsa-mir-10b	5.44259	upregulated
Glioma	hsa-mir-10b	5.44259	upregulated
Pancreatic Neoplasms	hsa-mir-214	5.44259	upregulated
Stomach Neoplasms	hsa-mir-214	5.44259	upregulated
Biliary Tract Neoplasms	hsa-mir-199a	5.34501	upregulated
Cardiomyopathy, Hypertrophic	hsa-mir-199a	5.34501	upregulated
Lymphoma, B-Cell	hsa-mir-199a	5.34501	upregulated
Colonic Neoplasms	hsa-mir-29b	5.34501	upregulated
Prostatic Neoplasms	hsa-mir-29b	5.34501	upregulated
Retinoblastoma	hsa-mir-29b	5.34501	upregulated
Endometrial Neoplasms	hsa-mir-141	5.25197	upregulated
Ovarian Neoplasms	hsa-mir-141	5.25197	upregulated
Alzheimer Disease	hsa-mir-26a	5.25197	upregulated
Multiple Endocrine Neoplasia Type 1	hsa-mir-26a	5.25197	upregulated
Inflammation	hsa-mir-150	5.16307	upregulated
Stomach Neoplasms	hsa-mir-150	5.16307	upregulated
Alzheimer Disease	hsa-mir-34c	5.16307	upregulated
Colonic Neoplasms	hsa-mir-106a	5.07795	upregulated
Glioma	hsa-mir-106a	5.07795	upregulated
Melanoma	hsa-mir-106a	5.07795	upregulated
Adrenocortical Carcinoma	hsa-mir-133a	5.07795	upregulated
Cardiomyopathy, Hypertrophic	hsa-mir-133a	5.07795	upregulated
Myocardial Infarction	hsa-mir-133a	5.07795	upregulated
Head and Neck Neoplasms	hsa-mir-181a	5.07795	upregulated
Lymphoma, B-Cell	hsa-mir-181a	5.07795	upregulated
Lymphoma, T-Cell	hsa-mir-181a	5.07795	upregulated
Osteoarthritis	hsa-mir-181a	5.07795	upregulated
Osteosarcoma	hsa-mir-181a	5.07795	upregulated
Breast Neoplasms	hsa-mir-18a	5.07795	upregulated
Colonic Neoplasms	hsa-mir-18a	5.07795	upregulated
Head and Neck Neoplasms	hsa-mir-18a	5.07795	upregulated
Urinary Bladder Neoplasms	hsa-mir-18a	5.07795	upregulated
Carcinoma, Basal Cell	hsa-mir-19b	5.07795	upregulated
Glioblastoma	hsa-mir-19b	5.07795	upregulated
Glioma	hsa-mir-19b	5.07795	upregulated
Lymphoma, B-Cell	hsa-mir-19b	5.07795	upregulated
Mesothelioma	hsa-mir-19b	5.07795	upregulated
Periodontitis	hsa-mir-19b	5.07795	upregulated
Urinary Bladder Neoplasms	hsa-mir-19b	5.07795	upregulated
Melanoma	hsa-mir-21	5.05072	upregulated
Myocardial Infarction	hsa-mir-21	5.05072	upregulated
Uterine Cervical Neoplasms	hsa-mir-21	5.05072	upregulated
Gastrointestinal Neoplasms	hsa-mir-103	5.02388	upregulated
Solitary Fibrous Tumor, Pleural	hsa-mir-1228	5.02388	upregulated
Gastrointestinal Neoplasms	hsa-mir-130	5.02388	upregulated
Heart Diseases	hsa-mir-133	5.02388	upregulated
Biliary Tract Neoplasms	hsa-mir-147b	5.02388	upregulated
Tuberculosis, Pulmonary	hsa-mir-147b	5.02388	upregulated
Breast Neoplasms	hsa-mir-151b	5.02388	upregulated
Leukemia-Lymphoma, Adult T-Cell	hsa-mir-19	5.02388	upregulated
Epstein-Barr Virus Infections	hsa-mir-190	5.02388	upregulated
Urinary Bladder Neoplasms	hsa-mir-190	5.02388	upregulated
Breast Neoplasms	hsa-mir-190b	5.02388	upregulated
Cardiomyopathy, Dilated	hsa-mir-208	5.02388	upregulated
Heart Diseases	hsa-mir-208	5.02388	upregulated
Hepatitis C	hsa-mir-27	5.02388	upregulated
Prostatic Neoplasms	hsa-mir-371	5.02388	upregulated
Carcinoma, Hepatocellular	hsa-mir-379	5.02388	upregulated
Medulloblastoma	hsa-mir-379	5.02388	upregulated
Stomach Neoplasms	hsa-mir-421	5.02388	upregulated
Carcinoma, Hepatocellular	hsa-mir-450b	5.02388	upregulated
Muscular Dystrophies	hsa-mir-489	5.02388	upregulated
Hepatoblastoma	hsa-mir-492	5.02388	upregulated
Cardiomyopathy, Dilated	hsa-mir-499	5.02388	upregulated
Muscular Dystrophies	hsa-mir-502	5.02388	upregulated
Carcinoma, Pancreatic Ductal	hsa-mir-506	5.02388	upregulated
Melanoma	hsa-mir-506	5.02388	upregulated
Melanoma	hsa-mir-507	5.02388	upregulated
Carcinoma, Hepatocellular	hsa-mir-508	5.02388	upregulated
Melanoma	hsa-mir-508	5.02388	upregulated
Carcinoma, Hepatocellular	hsa-mir-512	5.02388	upregulated
Melanoma	hsa-mir-513b	5.02388	upregulated
Melanoma	hsa-mir-513c	5.02388	upregulated
Carcinoma, Hepatocellular	hsa-mir-518a	5.02388	upregulated
Hypertension	hsa-mir-518a	5.02388	upregulated
Chondrosarcoma	hsa-mir-518b	5.02388	upregulated
Atrial Fibrillation	hsa-mir-519b	5.02388	upregulated
Carcinoma, Non-Small-Cell Lung	hsa-mir-543	5.02388	upregulated
Rhinitis, Vasomotor	hsa-mir-543	5.02388	upregulated
Pancreatic Neoplasms	hsa-mir-552	5.02388	upregulated
Urinary Bladder Neoplasms	hsa-mir-573	5.02388	upregulated
Carcinoma, Renal Cell	hsa-mir-605	5.02388	upregulated
Solitary Fibrous Tumor, Pleural	hsa-mir-615	5.02388	upregulated
Melanoma	hsa-mir-663	5.02388	upregulated
Lung Diseases, Interstitial	hsa-mir-668	5.02388	upregulated
Endometriosis	hsa-mir-720	5.02388	upregulated
Rectal Neoplasms	hsa-mir-765	5.02388	upregulated
Inflammation	hsa-mir-766	5.02388	upregulated
Melanoma	hsa-mir-766	5.02388	upregulated
Breast Neoplasms	hsa-mir-888	5.02388	upregulated
Carcinoma, Hepatocellular	hsa-mir-888	5.02388	upregulated
Urinary Bladder Neoplasms	hsa-mir-935	5.02388	upregulated
Carcinoma, Hepatocellular	hsa-let-7a	4.9963	upregulated
Heart Diseases	hsa-let-7a	4.9963	upregulated
Endometrial Neoplasms	hsa-mir-200a	4.9963	upregulated
Ovarian Neoplasms	hsa-mir-200a	4.9963	upregulated
Carcinoma, Endometrioid	hsa-mir-200c	4.9963	upregulated
Endometrial Neoplasms	hsa-mir-200c	4.9963	upregulated
Urinary Bladder Neoplasms	hsa-mir-200c	4.9963	upregulated
Carcinoma, Non-Small-Cell Lung	hsa-mir-205	4.9963	upregulated
Endometrial Neoplasms	hsa-mir-205	4.9963	upregulated
Lung Neoplasms	hsa-mir-205	4.9963	upregulated
Neoplasms	hsa-mir-142	4.91786	upregulated
Stomach Neoplasms	hsa-mir-142	4.91786	upregulated
Atrial Fibrillation	hsa-mir-146b	4.91786	upregulated
Carcinoma, Thyroid, Papillary	hsa-mir-146b	4.91786	upregulated
Lung Neoplasms	hsa-mir-146b	4.91786	upregulated
Adenocarcinoma, Esophageal	hsa-mir-203	4.91786	upregulated
Adrenocortical Carcinoma	hsa-mir-1	4.84238	upregulated
Breast Neoplasms	hsa-mir-1	4.84238	upregulated
Coronary Artery Disease	hsa-mir-1	4.84238	upregulated
Endometriosis	hsa-mir-1	4.84238	upregulated
Myelodysplastic Syndromes	hsa-mir-1	4.84238	upregulated
Rhabdomyosarcoma	hsa-mir-1	4.84238	upregulated
Adenocarcinoma, Lung	hsa-mir-183	4.84238	upregulated
Carcinoma, Hepatocellular	hsa-mir-183	4.84238	upregulated
Colorectal Neoplasms	hsa-mir-183	4.84238	upregulated
Lung Neoplasms	hsa-mir-183	4.84238	upregulated
Urinary Bladder Neoplasms	hsa-mir-183	4.84238	upregulated
Breast Neoplasms	hsa-mir-222	4.84238	upregulated
Ovarian Neoplasms	hsa-mir-222	4.84238	upregulated
Leukemia	hsa-mir-15a	4.76965	upregulated
Glioma	hsa-mir-182	4.76965	upregulated
Adrenal Cortex Neoplasms	hsa-mir-210	4.76965	upregulated
Carcinoma, Non-Small-Cell Lung	hsa-mir-210	4.76965	upregulated
Heart Diseases	hsa-mir-210	4.76965	upregulated
Melanoma	hsa-mir-210	4.76965	upregulated
Neoplasms	hsa-mir-210	4.76965	upregulated
Pre-Eclampsia	hsa-mir-210	4.76965	upregulated
Gastrointestinal Neoplasms	hsa-mir-20a	4.69946	upregulated
Lung Neoplasms	hsa-mir-20a	4.69946	upregulated
Melanoma	hsa-mir-20a	4.69946	upregulated
Neoplasms	hsa-mir-20a	4.69946	upregulated
Carcinoma, Endometrioid	hsa-mir-200b	4.63166	upregulated
Endometrial Neoplasms	hsa-mir-200b	4.63166	upregulated
Urinary Bladder Neoplasms	hsa-mir-200b	4.63166	upregulated
Carcinoma, Non-Small-Cell Lung	hsa-mir-146	4.61842	upregulated
Breast Neoplasms	hsa-mir-151a	4.61842	upregulated
Carcinoma, Endometrioid	hsa-mir-151a	4.61842	upregulated
Rectal Neoplasms	hsa-mir-188	4.61842	upregulated
Salivary Gland Neoplasms	hsa-mir-188	4.61842	upregulated
Meningioma	hsa-mir-190a	4.61842	upregulated
Pancreatic Neoplasms	hsa-mir-190a	4.61842	upregulated
Carcinoma, Pancreatic Ductal	hsa-mir-196	4.61842	upregulated
Leukemia	hsa-mir-196	4.61842	upregulated
Endometriosis	hsa-mir-202	4.61842	upregulated
Heart Diseases	hsa-mir-216a	4.61842	upregulated
Heart Diseases	hsa-mir-300	4.61842	upregulated
Ovarian Neoplasms	hsa-mir-300	4.61842	upregulated
Neoplasms	hsa-mir-302e	4.61842	upregulated
Pre-Eclampsia	hsa-mir-302e	4.61842	upregulated
Stomach Neoplasms	hsa-mir-302e	4.61842	upregulated
Macular Degeneration	hsa-mir-320b	4.61842	upregulated
Adenoviridae Infections	hsa-mir-320c	4.61842	upregulated
Heart Diseases	hsa-mir-330	4.61842	upregulated
Prostatic Neoplasms	hsa-mir-330	4.61842	upregulated
Salivary Gland Neoplasms	hsa-mir-337	4.61842	upregulated
Medulloblastoma	hsa-mir-361	4.61842	upregulated
Carcinoma, Squamous Cell	hsa-mir-363	4.61842	upregulated
Glioma	hsa-mir-371a	4.61842	upregulated
Neoplasms	hsa-mir-371a	4.61842	upregulated
Stomach Neoplasms	hsa-mir-371a	4.61842	upregulated
Colonic Neoplasms	hsa-mir-374a	4.61842	upregulated
HIV-Associated Lipodystrophy Syndrome	hsa-mir-374a	4.61842	upregulated
Lung Neoplasms	hsa-mir-374a	4.61842	upregulated
Heart Diseases	hsa-mir-377	4.61842	upregulated
Lung Neoplasms	hsa-mir-377	4.61842	upregulated
Alopecia	hsa-mir-410	4.61842	upregulated
Heart Diseases	hsa-mir-432	4.61842	upregulated
Prolactinoma	hsa-mir-432	4.61842	upregulated
Endometrial Neoplasms	hsa-mir-450a	4.61842	upregulated
HIV-Associated Lipodystrophy Syndrome	hsa-mir-487b	4.61842	upregulated
Breast Neoplasms	hsa-mir-493	4.61842	upregulated
Carcinoma, Hepatocellular	hsa-mir-493	4.61842	upregulated
Prolactinoma	hsa-mir-493	4.61842	upregulated
Heart Diseases	hsa-mir-500a	4.61842	upregulated
Endometriosis	hsa-mir-509	4.61842	upregulated
Breast Neoplasms	hsa-mir-510	4.61842	upregulated
Melanoma	hsa-mir-510	4.61842	upregulated
Carcinoma, Hepatocellular	hsa-mir-518e	4.61842	upregulated
Hypertension	hsa-mir-518e	4.61842	upregulated
Urinary Bladder Neoplasms	hsa-mir-518e	4.61842	upregulated
Carcinoma, Hepatocellular	hsa-mir-519a	4.61842	upregulated
Heart Diseases	hsa-mir-520c	4.61842	upregulated
Stomach Neoplasms	hsa-mir-520c	4.61842	upregulated
Periodontitis	hsa-mir-520d	4.61842	upregulated
Breast Neoplasms	hsa-mir-520g	4.61842	upregulated
Carcinoma, Hepatocellular	hsa-mir-520g	4.61842	upregulated
Carcinoma, Hepatocellular	hsa-mir-525	4.61842	upregulated
Heart Diseases	hsa-mir-525	4.61842	upregulated
Neoplasms	hsa-mir-525	4.61842	upregulated
Glioma	hsa-mir-527	4.61842	upregulated
Hypertension	hsa-mir-527	4.61842	upregulated
Carcinoma, Hepatocellular	hsa-mir-532	4.61842	upregulated
HIV-Associated Lipodystrophy Syndrome	hsa-mir-532	4.61842	upregulated
Medulloblastoma	hsa-mir-539	4.61842	upregulated
Prostatic Neoplasms	hsa-mir-582	4.61842	upregulated
Solitary Fibrous Tumor, Pleural	hsa-mir-582	4.61842	upregulated
Carcinoma, Thyroid, Papillary	hsa-mir-595	4.61842	upregulated
Endocrine Gland Neoplasms	hsa-mir-595	4.61842	upregulated
Solitary Fibrous Tumor, Pleural	hsa-mir-595	4.61842	upregulated
Ovarian Neoplasms	hsa-mir-622	4.61842	upregulated
Rectal Neoplasms	hsa-mir-622	4.61842	upregulated
Squamous Cell Carcinoma, Esophageal	hsa-mir-655	4.61842	upregulated
Adrenocortical Carcinoma	hsa-mir-675	4.61842	upregulated
Carcinoma, Hepatocellular	hsa-mir-675	4.61842	upregulated
Adenoviridae Infections	hsa-mir-744	4.61842	upregulated
Breast Neoplasms	hsa-mir-744	4.61842	upregulated
Head and Neck Neoplasms	hsa-mir-744	4.61842	upregulated
Adenoviridae Infections	hsa-mir-942	4.61842	upregulated
Biliary Tract Neoplasms	hsa-mir-942	4.61842	upregulated
Carcinoma, Renal Cell	hsa-mir-155	4.58212	upregulated
Colonic Neoplasms	hsa-mir-155	4.58212	upregulated
Lymphoma, Large B-Cell, Diffuse	hsa-mir-155	4.58212	upregulated
Neoplasms	hsa-mir-155	4.58212	upregulated
Carcinoma, Hepatocellular	hsa-mir-126	4.56608	upregulated
Heart Diseases	hsa-mir-126	4.56608	upregulated
Colonic Neoplasms	hsa-mir-221	4.44104	upregulated
Glioma	hsa-mir-221	4.44104	upregulated
Head and Neck Neoplasms	hsa-mir-221	4.44104	upregulated
Stomach Neoplasms	hsa-mir-221	4.44104	upregulated
Colonic Neoplasms	hsa-mir-34a	4.44104	upregulated
Head and Neck Neoplasms	hsa-mir-34a	4.44104	upregulated
Neuroblastoma	hsa-mir-34a	4.44104	upregulated
Breast Neoplasms	hsa-mir-223	4.38133	upregulated
Colonic Neoplasms	hsa-mir-223	4.38133	upregulated
HIV-Associated Lipodystrophy Syndrome	hsa-mir-125	4.33073	upregulated
Carcinoma, Hepatocellular	hsa-mir-128a	4.33073	upregulated
Colonic Neoplasms	hsa-mir-128a	4.33073	upregulated
Pre-Eclampsia	hsa-mir-128a	4.33073	upregulated
Prion Diseases	hsa-mir-128a	4.33073	upregulated
Lung Neoplasms	hsa-mir-136	4.33073	upregulated
Muscular Dystrophies	hsa-mir-136	4.33073	upregulated
Salivary Gland Neoplasms	hsa-mir-154	4.33073	upregulated
Thyroid Neoplasms	hsa-mir-154	4.33073	upregulated
Glioma	hsa-mir-184	4.33073	upregulated
Lung Neoplasms	hsa-mir-184	4.33073	upregulated
Retinal Neovascularization	hsa-mir-184	4.33073	upregulated
Esophageal Neoplasms	hsa-mir-198	4.33073	upregulated
Colorectal Neoplasms	hsa-mir-211	4.33073	upregulated
Heart Diseases	hsa-mir-211	4.33073	upregulated
Heart Diseases	hsa-mir-216b	4.33073	upregulated
Breast Neoplasms	hsa-mir-302f	4.33073	upregulated
Neoplasms	hsa-mir-302f	4.33073	upregulated
Pre-Eclampsia	hsa-mir-302f	4.33073	upregulated
Stomach Neoplasms	hsa-mir-302f	4.33073	upregulated
Heart Diseases	hsa-mir-320a	4.33073	upregulated
Macular Degeneration	hsa-mir-320a	4.33073	upregulated
Colonic Neoplasms	hsa-mir-326	4.33073	upregulated
Heart Diseases	hsa-mir-340	4.33073	upregulated
Solitary Fibrous Tumor, Pleural	hsa-mir-340	4.33073	upregulated
Stomach Neoplasms	hsa-mir-340	4.33073	upregulated
HIV-Associated Lipodystrophy Syndrome	hsa-mir-374b	4.33073	upregulated
Stomach Neoplasms	hsa-mir-374b	4.33073	upregulated
Medulloblastoma	hsa-mir-376c	4.33073	upregulated
Muscular Dystrophies	hsa-mir-376c	4.33073	upregulated
Lymphoma, Large B-Cell, Diffuse	hsa-mir-378	4.33073	upregulated
Obesity	hsa-mir-378	4.33073	upregulated
Medulloblastoma	hsa-mir-409	4.33073	upregulated
Salivary Gland Neoplasms	hsa-mir-409	4.33073	upregulated
Breast Neoplasms	hsa-mir-425	4.33073	upregulated
Pancreatic Neoplasms	hsa-mir-425	4.33073	upregulated
Urinary Bladder Neoplasms	hsa-mir-425	4.33073	upregulated
Uterine Cervical Neoplasms	hsa-mir-425	4.33073	upregulated
Adenoviridae Infections	hsa-mir-454	4.33073	upregulated
HIV-Associated Lipodystrophy Syndrome	hsa-mir-454	4.33073	upregulated
Ovarian Neoplasms	hsa-mir-454	4.33073	upregulated
Carcinoma, Adenoid Cystic	hsa-mir-455	4.33073	upregulated
Carcinoma, Basal Cell	hsa-mir-455	4.33073	upregulated
Head and Neck Neoplasms	hsa-mir-455	4.33073	upregulated
Inflammation	hsa-mir-455	4.33073	upregulated
Endometrial Neoplasms	hsa-mir-625	4.33073	upregulated
Breast Neoplasms	hsa-mir-638	4.33073	upregulated
Lung Neoplasms	hsa-mir-638	4.33073	upregulated
Prolactinoma	hsa-mir-671	4.33073	upregulated
Rectal Neoplasms	hsa-mir-671	4.33073	upregulated
Sarcoma	hsa-mir-671	4.33073	upregulated
Glioblastoma	hsa-mir-885	4.33073	upregulated
Prostatic Neoplasms	hsa-mir-885	4.33073	upregulated
Solitary Fibrous Tumor, Pleural	hsa-mir-885	4.33073	upregulated
Acute Lung Injury	hsa-mir-16	4.32336	upregulated
Adrenocortical Carcinoma	hsa-mir-16	4.32336	upregulated
Carcinoma, Non-Small-Cell Lung	hsa-mir-16	4.32336	upregulated
Carcinoma, Renal Cell	hsa-mir-16	4.32336	upregulated
Leukemia	hsa-mir-16	4.32336	upregulated
Spinal Cord Injuries	hsa-mir-16	4.32336	upregulated
Urinary Bladder Neoplasms	hsa-mir-16	4.32336	upregulated
Breast Neoplasms	hsa-mir-31	4.32336	upregulated
Esophageal Neoplasms	hsa-mir-31	4.32336	upregulated
Squamous Cell Carcinoma, Esophageal	hsa-mir-31	4.32336	upregulated
Carcinoma, Hepatocellular	hsa-mir-17	4.26702	upregulated
Colorectal Neoplasms	hsa-mir-17	4.26702	upregulated
Glioma	hsa-mir-17	4.26702	upregulated
Mesothelioma	hsa-mir-17	4.26702	upregulated
Osteosarcoma	hsa-mir-17	4.26702	upregulated
Pancreatic Neoplasms	hsa-mir-17	4.26702	upregulated
Diabetes Mellitus, Type 2	hsa-mir-143	4.15888	upregulated
Endometriosis	hsa-mir-143	4.15888	upregulated
Acute Kidney Injury	hsa-mir-1224	4.10759	upregulated
Carcinoma, Hepatocellular	hsa-mir-1224	4.10759	upregulated
Fatty Liver	hsa-mir-1224	4.10759	upregulated
Rectal Neoplasms	hsa-mir-1224	4.10759	upregulated
Adenoviridae Infections	hsa-mir-1246	4.10759	upregulated
Neuroblastoma	hsa-mir-1246	4.10759	upregulated
Chordoma	hsa-mir-140	4.10759	upregulated
Salivary Gland Neoplasms	hsa-mir-140	4.10759	upregulated
Carcinoma, Renal Cell	hsa-mir-185	4.10759	upregulated
Colorectal Neoplasms	hsa-mir-185	4.10759	upregulated
Urinary Bladder Neoplasms	hsa-mir-185	4.10759	upregulated
Cardiomegaly	hsa-mir-208a	4.10759	upregulated
Heart Diseases	hsa-mir-208a	4.10759	upregulated
Myocardial Infarction	hsa-mir-208a	4.10759	upregulated
Myotonic Dystrophy	hsa-mir-208a	4.10759	upregulated
Cardiomyopathy, Dilated	hsa-mir-208b	4.10759	upregulated
Heart Diseases	hsa-mir-208b	4.10759	upregulated
Inferior Wall Myocardial Infarction	hsa-mir-208b	4.10759	upregulated
Carcinoma, Hepatocellular	hsa-mir-217	4.10759	upregulated
Liver Cirrhosis, Biliary	hsa-mir-299	4.10759	upregulated
Salivary Gland Neoplasms	hsa-mir-299	4.10759	upregulated
Colonic Neoplasms	hsa-mir-301b	4.10759	upregulated
Pancreatic Neoplasms	hsa-mir-301b	4.10759	upregulated
Salivary Gland Neoplasms	hsa-mir-301b	4.10759	upregulated
Glioma	hsa-mir-302a	4.10759	upregulated
Heart Diseases	hsa-mir-302a	4.10759	upregulated
Neoplasms	hsa-mir-302a	4.10759	upregulated
Pre-Eclampsia	hsa-mir-302a	4.10759	upregulated
Stomach Neoplasms	hsa-mir-302a	4.10759	upregulated
Diabetic Cardiomyopathies	hsa-mir-30d	4.10759	upregulated
Obesity	hsa-mir-30e	4.10759	upregulated
Periodontal Diseases	hsa-mir-30e	4.10759	upregulated
Adenoviridae Infections	hsa-mir-324	4.10759	upregulated
Subarachnoid Hemorrhage	hsa-mir-324	4.10759	upregulated
Colonic Neoplasms	hsa-mir-33a	4.10759	upregulated
Idiopathic Pulmonary Fibrosis	hsa-mir-34	4.10759	upregulated
Liver Cirrhosis	hsa-mir-34	4.10759	upregulated
Lymphoma, Large B-Cell, Diffuse	hsa-mir-34	4.10759	upregulated
Neoplasms	hsa-mir-34	4.10759	upregulated
Endometriosis	hsa-mir-365a	4.10759	upregulated
Heart Diseases	hsa-mir-365a	4.10759	upregulated
Endometriosis	hsa-mir-365b	4.10759	upregulated
Heart Diseases	hsa-mir-365b	4.10759	upregulated
Heart Diseases	hsa-mir-381	4.10759	upregulated
Myotonic Dystrophy	hsa-mir-381	4.10759	upregulated
Neoplasms	hsa-mir-381	4.10759	upregulated
Sarcoma	hsa-mir-381	4.10759	upregulated
Adrenal Cortex Neoplasms	hsa-mir-484	4.10759	upregulated
Melanoma	hsa-mir-484	4.10759	upregulated
Asthma	hsa-mir-485	4.10759	upregulated
Endometriosis	hsa-mir-485	4.10759	upregulated
Medulloblastoma	hsa-mir-494	4.10759	upregulated
Breast Neoplasms	hsa-mir-495	4.10759	upregulated
Medulloblastoma	hsa-mir-495	4.10759	upregulated
Salivary Gland Neoplasms	hsa-mir-495	4.10759	upregulated
Carcinoma, Basal Cell	hsa-mir-542	4.10759	upregulated
Endometrial Neoplasms	hsa-mir-542	4.10759	upregulated
Prostatic Neoplasms	hsa-mir-542	4.10759	upregulated
Breast Neoplasms	hsa-mir-574	4.10759	upregulated
Endometriosis	hsa-mir-574	4.10759	upregulated
Melanoma	hsa-mir-574	4.10759	upregulated
Prostatic Neoplasms	hsa-mir-574	4.10759	upregulated
Kidney Neoplasms	hsa-mir-630	4.10759	upregulated
Rectal Neoplasms	hsa-mir-630	4.10759	upregulated
Stomach Neoplasms	hsa-mir-630	4.10759	upregulated
Carcinoma, Non-Small-Cell Lung	hsa-mir-708	4.10759	upregulated
Endometriosis	hsa-mir-708	4.10759	upregulated
Laryngeal Neoplasms	hsa-mir-708	4.10759	upregulated
Urinary Bladder Neoplasms	hsa-mir-708	4.10759	upregulated
Asthma	hsa-mir-874	4.10759	upregulated
HIV-Associated Lipodystrophy Syndrome	hsa-mir-874	4.10759	upregulated
Rhinitis, Allergic	hsa-mir-874	4.10759	upregulated
Stomach Neoplasms	hsa-mir-874	4.10759	upregulated
Asthma	hsa-mir-886	4.10759	upregulated
Rhinitis, Allergic	hsa-mir-886	4.10759	upregulated
Colorectal Neoplasms	hsa-mir-125b	4.10693	upregulated
Endometriosis	hsa-mir-125b	4.10693	upregulated
Glioblastoma	hsa-mir-125b	4.10693	upregulated
Glioma	hsa-mir-125b	4.10693	upregulated
Myocardial Reperfusion Injury	hsa-mir-125b	4.10693	upregulated
Thyroid Neoplasms	hsa-mir-125b	4.10693	upregulated
Helicobacter pylori	hsa-mir-103a	3.92527	upregulated
Pancreatic Neoplasms	hsa-mir-103a	3.92527	upregulated
Lung Neoplasms	hsa-mir-148b	3.92527	upregulated
Ovarian Neoplasms	hsa-mir-148b	3.92527	upregulated
Gastrointestinal Neoplasms	hsa-mir-18	3.92527	upregulated
Inflammation	hsa-mir-18	3.92527	upregulated
Stroke	hsa-mir-18	3.92527	upregulated
Carcinoma, Adenoid Cystic	hsa-mir-181d	3.92527	upregulated
Carcinoma, Basal Cell	hsa-mir-181d	3.92527	upregulated
Glioblastoma	hsa-mir-181d	3.92527	upregulated
Squamous Cell Carcinoma, Head and Neck	hsa-mir-181d	3.92527	upregulated
HIV-Associated Lipodystrophy Syndrome	hsa-mir-186	3.92527	upregulated
Pancreatic Neoplasms	hsa-mir-186	3.92527	upregulated
Heart Diseases	hsa-mir-212	3.92527	upregulated
Leukemia, Lymphocytic, Chronic, B-Cell	hsa-mir-212	3.92527	upregulated
Lung Neoplasms	hsa-mir-212	3.92527	upregulated
Lymphoma, Large B-Cell, Diffuse	hsa-mir-296	3.92527	upregulated
Niemann-Pick Disease, Type C	hsa-mir-296	3.92527	upregulated
Squamous Cell Carcinoma, Esophageal	hsa-mir-296	3.92527	upregulated
Glioma	hsa-mir-302d	3.92527	upregulated
Neoplasms	hsa-mir-302d	3.92527	upregulated
Pre-Eclampsia	hsa-mir-302d	3.92527	upregulated
Stomach Neoplasms	hsa-mir-302d	3.92527	upregulated
Lung Neoplasms	hsa-mir-338	3.92527	upregulated
Medulloblastoma	hsa-mir-338	3.92527	upregulated
Adenoviridae Infections	hsa-mir-345	3.92527	upregulated
Solitary Fibrous Tumor, Pleural	hsa-mir-345	3.92527	upregulated
Prostatic Neoplasms	hsa-mir-433	3.92527	upregulated
Adrenocortical Carcinoma	hsa-mir-449a	3.92527	upregulated
Carcinoma, Endometrioid	hsa-mir-449a	3.92527	upregulated
Salivary Gland Neoplasms	hsa-mir-449a	3.92527	upregulated
Retinal Neovascularization	hsa-mir-451a	3.92527	upregulated
Stomach Neoplasms	hsa-mir-451a	3.92527	upregulated
Asthma	hsa-mir-498	3.92527	upregulated
Adrenal Cortex Neoplasms	hsa-mir-503	3.92527	upregulated
Esophageal Neoplasms	hsa-mir-503	3.92527	upregulated
Prostatic Neoplasms	hsa-mir-503	3.92527	upregulated
Lung Neoplasms	hsa-mir-504	3.92527	upregulated
Endocrine Gland Neoplasms	hsa-mir-584	3.92527	upregulated
Glioma	hsa-mir-584	3.92527	upregulated
Inflammation	hsa-mir-584	3.92527	upregulated
Leukemia, Biphenotypic, Acute	hsa-mir-584	3.92527	upregulated
Solitary Fibrous Tumor, Pleural	hsa-mir-584	3.92527	upregulated
Lupus Erythematosus, Systemic	hsa-mir-146a	3.91166	upregulated
Melanoma	hsa-mir-146a	3.91166	upregulated
Ovarian Neoplasms	hsa-mir-146a	3.91166	upregulated
Sjogren's Syndrome	hsa-mir-146a	3.91166	upregulated
Adenocarcinoma, Esophageal	hsa-mir-21	3.78804	upregulated
Astrocytoma	hsa-mir-21	3.78804	upregulated
Cholangiocarcinoma	hsa-mir-21	3.78804	upregulated
Esophageal Neoplasms	hsa-mir-21	3.78804	upregulated
Reperfusion Injury	hsa-mir-21	3.78804	upregulated
Squamous Cell Carcinoma, Head and Neck	hsa-mir-21	3.78804	upregulated
Carcinoma, Endometrioid	hsa-mir-135b	3.77112	upregulated
Colonic Neoplasms	hsa-mir-135b	3.77112	upregulated
Retinoblastoma	hsa-mir-135b	3.77112	upregulated
Urinary Bladder Neoplasms	hsa-mir-135b	3.77112	upregulated
HIV-Associated Lipodystrophy Syndrome	hsa-mir-149	3.77112	upregulated
Non-alcoholic Fatty Liver Disease	hsa-mir-149	3.77112	upregulated
Pulmonary Fibrosis	hsa-mir-149	3.77112	upregulated
Asthma	hsa-mir-187	3.77112	upregulated
Rhinitis, Allergic	hsa-mir-187	3.77112	upregulated
Stomach Neoplasms	hsa-mir-187	3.77112	upregulated
Carcinoma, Pancreatic Ductal	hsa-mir-200	3.77112	upregulated
Prostatic Neoplasms	hsa-mir-200	3.77112	upregulated
Adrenocortical Carcinoma	hsa-mir-28	3.77112	upregulated
Colorectal Neoplasms	hsa-mir-28	3.77112	upregulated
Esophageal Neoplasms	hsa-mir-28	3.77112	upregulated
Heart Diseases	hsa-mir-28	3.77112	upregulated
Atrial Fibrillation	hsa-mir-328	3.77112	upregulated
Leukemia, Myelogenous, Chronic, BCR-ABL Positive	hsa-mir-328	3.77112	upregulated
Liver Cirrhosis, Biliary	hsa-mir-328	3.77112	upregulated
Melanoma	hsa-mir-328	3.77112	upregulated
Cardiomyopathy, Alcoholic	hsa-mir-491	3.77112	upregulated
Glioblastoma	hsa-mir-491	3.77112	upregulated
Head and Neck Neoplasms	hsa-mir-491	3.77112	upregulated
Retinoblastoma	hsa-mir-491	3.77112	upregulated
Gastrointestinal Neoplasms	hsa-mir-92	3.77112	upregulated
Inflammation	hsa-mir-92	3.77112	upregulated
Stroke	hsa-mir-92	3.77112	upregulated
Carcinoma, Endometrioid	hsa-mir-95	3.77112	upregulated
Colonic Neoplasms	hsa-mir-128	3.63759	upregulated
Lung Neoplasms	hsa-mir-128	3.63759	upregulated
Salmonella Infections	hsa-mir-128	3.63759	upregulated
Colorectal Neoplasms	hsa-mir-129	3.63759	upregulated
Heart Diseases	hsa-mir-129	3.63759	upregulated
Rhinitis, Vasomotor	hsa-mir-129	3.63759	upregulated
Heart Diseases	hsa-mir-134	3.63759	upregulated
Ovarian Neoplasms	hsa-mir-134	3.63759	upregulated
Pancreatic Neoplasms	hsa-mir-134	3.63759	upregulated
Prostatic Neoplasms	hsa-mir-134	3.63759	upregulated
Colorectal Neoplasms	hsa-mir-144	3.63759	upregulated
Medulloblastoma	hsa-mir-144	3.63759	upregulated
Solitary Fibrous Tumor, Pleural	hsa-mir-144	3.63759	upregulated
Adenocarcinoma, Esophageal	hsa-mir-215	3.63759	upregulated
Barrett Esophagus	hsa-mir-215	3.63759	upregulated
Colonic Neoplasms	hsa-mir-215	3.63759	upregulated
Hepatitis, Chronic	hsa-mir-215	3.63759	upregulated
Carcinoma, Hepatocellular	hsa-mir-302b	3.63759	upregulated
Glioma	hsa-mir-302b	3.63759	upregulated
Neoplasms	hsa-mir-302b	3.63759	upregulated
Pre-Eclampsia	hsa-mir-302b	3.63759	upregulated
Biliary Tract Neoplasms	hsa-mir-302c	3.63759	upregulated
Carcinoma, Hepatocellular	hsa-mir-302c	3.63759	upregulated
Glioma	hsa-mir-302c	3.63759	upregulated
Neoplasms	hsa-mir-302c	3.63759	upregulated
Pre-Eclampsia	hsa-mir-302c	3.63759	upregulated
Salivary Gland Neoplasms	hsa-mir-302c	3.63759	upregulated
Stomach Neoplasms	hsa-mir-302c	3.63759	upregulated
Adenoviridae Infections	hsa-mir-378a	3.63759	upregulated
Breast Neoplasms	hsa-mir-378a	3.63759	upregulated
Breast Neoplasms	hsa-mir-423	3.63759	upregulated
Heart Diseases	hsa-mir-423	3.63759	upregulated
Macular Degeneration	hsa-mir-423	3.63759	upregulated
Myocardial Infarction	hsa-mir-423	3.63759	upregulated
Neoplasms	hsa-mir-423	3.63759	upregulated
Solitary Fibrous Tumor, Pleural	hsa-mir-423	3.63759	upregulated
Squamous Cell Carcinoma, Head and Neck	hsa-mir-423	3.63759	upregulated
Endometriosis	hsa-mir-99b	3.63759	upregulated
Esophageal Neoplasms	hsa-mir-99b	3.63759	upregulated
Salivary Gland Neoplasms	hsa-mir-99b	3.63759	upregulated
Sarcoma, Synovial	hsa-mir-99b	3.63759	upregulated
Breast Neoplasms	hsa-mir-127	3.5198	upregulated
Medulloblastoma	hsa-mir-127	3.5198	upregulated
Muscular Dystrophies	hsa-mir-127	3.5198	upregulated
Prostatic Neoplasms	hsa-mir-127	3.5198	upregulated
Thyroid Neoplasms	hsa-mir-127	3.5198	upregulated
Colorectal Neoplasms	hsa-mir-139	3.5198	upregulated
Medulloblastoma	hsa-mir-139	3.5198	upregulated
Carcinoma, Basal Cell	hsa-mir-181c	3.5198	upregulated
Helicobacter pylori	hsa-mir-181c	3.5198	upregulated
Osteosarcoma	hsa-mir-181c	3.5198	upregulated
Stomach Neoplasms	hsa-mir-181c	3.5198	upregulated
Breast Neoplasms	hsa-mir-18b	3.5198	upregulated
Carcinoma, Basal Cell	hsa-mir-18b	3.5198	upregulated
Colonic Neoplasms	hsa-mir-18b	3.5198	upregulated
Glioma	hsa-mir-18b	3.5198	upregulated
Head and Neck Neoplasms	hsa-mir-18b	3.5198	upregulated
Stomach Neoplasms	hsa-mir-18b	3.5198	upregulated
Toxoplasmosis	hsa-mir-18b	3.5198	upregulated
Atrial Fibrillation	hsa-mir-193b	3.5198	upregulated
Head and Neck Neoplasms	hsa-mir-193b	3.5198	upregulated
Hematologic Neoplasms	hsa-mir-193b	3.5198	upregulated
Lymphoma, B-Cell	hsa-mir-193b	3.5198	upregulated
Breast Neoplasms	hsa-mir-301a	3.5198	upregulated
Lung Neoplasms	hsa-mir-301a	3.5198	upregulated
Melanoma	hsa-mir-301a	3.5198	upregulated
Periodontitis	hsa-mir-301a	3.5198	upregulated
Salivary Gland Neoplasms	hsa-mir-301a	3.5198	upregulated
Stomach Neoplasms	hsa-mir-301a	3.5198	upregulated
Heart Diseases	hsa-mir-32	3.5198	upregulated
Leukemia, Myeloid	hsa-mir-32	3.5198	upregulated
Muscular Dystrophy, Facioscapulohumeral	hsa-mir-32	3.5198	upregulated
Pancreatic Neoplasms	hsa-mir-32	3.5198	upregulated
Prostatic Neoplasms	hsa-mir-32	3.5198	upregulated
Solitary Fibrous Tumor, Pleural	hsa-mir-32	3.5198	upregulated
Adenoviridae Infections	hsa-mir-342	3.5198	upregulated
HIV-Associated Lipodystrophy Syndrome	hsa-mir-342	3.5198	upregulated
Leukemia, Promyelocytic, Acute	hsa-mir-342	3.5198	upregulated
Prion Diseases	hsa-mir-342	3.5198	upregulated
Prolactinoma	hsa-mir-342	3.5198	upregulated
Helicobacter pylori	hsa-mir-370	3.5198	upregulated
Thyroid Neoplasms	hsa-mir-370	3.5198	upregulated
Colonic Neoplasms	hsa-mir-424	3.5198	upregulated
Prion Diseases	hsa-mir-424	3.5198	upregulated
Prostatic Neoplasms	hsa-mir-424	3.5198	upregulated
Tuberculosis	hsa-mir-424	3.5198	upregulated
Urinary Bladder Neoplasms	hsa-mir-424	3.5198	upregulated
Carcinoma, Renal Cell	hsa-mir-452	3.5198	upregulated
Esophageal Neoplasms	hsa-mir-452	3.5198	upregulated
HIV-Associated Lipodystrophy Syndrome	hsa-mir-452	3.5198	upregulated
Prostatic Neoplasms	hsa-mir-452	3.5198	upregulated
Atrial Fibrillation	hsa-mir-483	3.5198	upregulated
Diabetes Mellitus, Type 2	hsa-mir-483	3.5198	upregulated
Pheochromocytoma	hsa-mir-483	3.5198	upregulated
Rectal Neoplasms	hsa-mir-483	3.5198	upregulated
Solitary Fibrous Tumor, Pleural	hsa-mir-483	3.5198	upregulated
Breast Neoplasms	hsa-mir-629	3.5198	upregulated
Colonic Neoplasms	hsa-mir-629	3.5198	upregulated
Liver Neoplasms	hsa-mir-629	3.5198	upregulated
Lung Neoplasms	hsa-mir-629	3.5198	upregulated
Lymphoma	hsa-mir-629	3.5198	upregulated
Ovarian Neoplasms	hsa-mir-629	3.5198	upregulated
Prostatic Neoplasms	hsa-mir-629	3.5198	upregulated
Testicular Neoplasms	hsa-mir-629	3.5198	upregulated
Colorectal Neoplasms	hsa-mir-92b	3.5198	upregulated
Lung Diseases, Interstitial	hsa-mir-92b	3.5198	upregulated
Ovarian Neoplasms	hsa-mir-92b	3.5198	upregulated
Endometriosis	hsa-mir-99a	3.5198	upregulated
Neuroblastoma	hsa-mir-99a	3.5198	upregulated
Adrenocortical Carcinoma	hsa-mir-137	3.41444	upregulated
Carcinoma, Hepatocellular	hsa-mir-137	3.41444	upregulated
Colonic Neoplasms	hsa-mir-137	3.41444	upregulated
Urinary Bladder Neoplasms	hsa-mir-137	3.41444	upregulated
Endometriosis	hsa-mir-193a	3.41444	upregulated
Glioblastoma	hsa-mir-193a	3.41444	upregulated
Medulloblastoma	hsa-mir-193a	3.41444	upregulated
Mesothelioma	hsa-mir-193a	3.41444	upregulated
Nephrotic Syndrome	hsa-mir-193a	3.41444	upregulated
Colonic Neoplasms	hsa-mir-196b	3.41444	upregulated
Esophageal Neoplasms	hsa-mir-196b	3.41444	upregulated
HIV-Associated Lipodystrophy Syndrome	hsa-mir-196b	3.41444	upregulated
Niemann-Pick Disease, Type C	hsa-mir-196b	3.41444	upregulated
Osteosarcoma	hsa-mir-196b	3.41444	upregulated
Breast Neoplasms	hsa-mir-197	3.41444	upregulated
Glioblastoma	hsa-mir-197	3.41444	upregulated
Lung Neoplasms	hsa-mir-197	3.41444	upregulated
Melanoma	hsa-mir-197	3.41444	upregulated
Heart Diseases	hsa-mir-34b	3.41444	upregulated
Myotonic Dystrophy	hsa-mir-34b	3.41444	upregulated
Seizures	hsa-mir-34b	3.41444	upregulated
Stomach Neoplasms	hsa-mir-34b	3.41444	upregulated
Glioma	hsa-mir-372	3.41444	upregulated
Heart Diseases	hsa-mir-372	3.41444	upregulated
Liver Neoplasms	hsa-mir-372	3.41444	upregulated
Neoplasms	hsa-mir-372	3.41444	upregulated
Seminoma	hsa-mir-372	3.41444	upregulated
Stomach Neoplasms	hsa-mir-372	3.41444	upregulated
Glioma	hsa-mir-373	3.41444	upregulated
Heart Diseases	hsa-mir-373	3.41444	upregulated
Squamous Cell Carcinoma, Esophageal	hsa-mir-373	3.41444	upregulated
Stomach Neoplasms	hsa-mir-373	3.41444	upregulated
Esophageal Neoplasms	hsa-mir-130b	3.31913	upregulated
Glioblastoma	hsa-mir-130b	3.31913	upregulated
Inflammation	hsa-mir-130b	3.31913	upregulated
Melanoma	hsa-mir-130b	3.31913	upregulated
Urinary Bladder Neoplasms	hsa-mir-130b	3.31913	upregulated
HIV-Associated Lipodystrophy Syndrome	hsa-mir-191	3.31913	upregulated
Hypertension, Pulmonary	hsa-mir-191	3.31913	upregulated
Neoplasms	hsa-mir-191	3.31913	upregulated
Pancreatic Neoplasms	hsa-mir-191	3.31913	upregulated
Prostatic Neoplasms	hsa-mir-191	3.31913	upregulated
Urinary Bladder Neoplasms	hsa-mir-191	3.31913	upregulated
Heart Diseases	hsa-mir-199b	3.31913	upregulated
Hepatitis C	hsa-mir-199b	3.31913	upregulated
Breast Neoplasms	hsa-mir-20b	3.31913	upregulated
Carcinoma, Hepatocellular	hsa-mir-20b	3.31913	upregulated
Glioma	hsa-mir-20b	3.31913	upregulated
Laryngeal Neoplasms	hsa-mir-20b	3.31913	upregulated
Mesothelioma	hsa-mir-20b	3.31913	upregulated
Toxoplasmosis	hsa-mir-20b	3.31913	upregulated
Cardiomyopathy, Hypertrophic	hsa-mir-23a	3.31913	upregulated
Coronary Artery Disease	hsa-mir-23a	3.31913	upregulated
Glioma	hsa-mir-23a	3.31913	upregulated
Muscular Atrophy	hsa-mir-23a	3.31913	upregulated
Ovarian Neoplasms	hsa-mir-23a	3.31913	upregulated
Periodontitis	hsa-mir-23a	3.31913	upregulated
Urinary Bladder Neoplasms	hsa-mir-23a	3.31913	upregulated
Polycythemia Vera	hsa-mir-451	3.31913	upregulated
Pregnancy, Ectopic	hsa-mir-451	3.31913	upregulated
Prostatic Neoplasms	hsa-mir-451	3.31913	upregulated
Stomach Neoplasms	hsa-mir-451	3.31913	upregulated
Carcinoma, Squamous Cell	hsa-mir-497	3.31913	upregulated
Retinoblastoma	hsa-mir-497	3.31913	upregulated
Schizophrenia	hsa-mir-497	3.31913	upregulated
Breast Neoplasms	hsa-mir-98	3.31913	upregulated
Carcinoma, Hepatocellular	hsa-mir-98	3.31913	upregulated
Carcinoma, Non-Small-Cell Lung	hsa-mir-98	3.31913	upregulated
Glioma	hsa-mir-98	3.31913	upregulated
Heart Diseases	hsa-mir-98	3.31913	upregulated
Osteoarthritis	hsa-mir-98	3.31913	upregulated
Colonic Neoplasms	hsa-mir-107	3.23212	upregulated
Diabetes Mellitus, Type 2	hsa-mir-107	3.23212	upregulated
Leukemia, Promyelocytic, Acute	hsa-mir-107	3.23212	upregulated
Prostatic Neoplasms	hsa-mir-107	3.23212	upregulated
Adrenocortical Carcinoma	hsa-mir-335	3.23212	upregulated
Colonic Neoplasms	hsa-mir-335	3.23212	upregulated
Colorectal Neoplasms	hsa-mir-335	3.23212	upregulated
Eclampsia	hsa-mir-335	3.23212	upregulated
Glioma	hsa-mir-335	3.23212	upregulated
Muscular Dystrophies	hsa-mir-335	3.23212	upregulated
Myotonic Dystrophy	hsa-mir-335	3.23212	upregulated
Obesity	hsa-mir-335	3.23212	upregulated
Adrenocortical Carcinoma	hsa-mir-449b	3.23212	upregulated
Carcinoma, Endometrioid	hsa-mir-449b	3.23212	upregulated
Carcinoma, Hepatocellular	hsa-mir-449b	3.23212	upregulated
Ovarian Neoplasms	hsa-mir-449b	3.23212	upregulated
Salivary Gland Neoplasms	hsa-mir-449b	3.23212	upregulated
Urinary Bladder Neoplasms	hsa-mir-449b	3.23212	upregulated
Adrenocortical Carcinoma	hsa-let-7d	3.15208	upregulated
HIV-Associated Lipodystrophy Syndrome	hsa-let-7d	3.15208	upregulated
Heart Diseases	hsa-let-7d	3.15208	upregulated
Lung Neoplasms	hsa-let-7d	3.15208	upregulated
Pancreatic Neoplasms	hsa-let-7d	3.15208	upregulated
Carcinoma, Hepatocellular	hsa-mir-10a	3.15208	upregulated
Pancreatic Neoplasms	hsa-mir-10a	3.15208	upregulated
Prostatic Neoplasms	hsa-mir-10a	3.15208	upregulated
Alzheimer Disease	hsa-mir-148a	3.15208	upregulated
Glioblastoma	hsa-mir-148a	3.15208	upregulated
Muscular Dystrophies	hsa-mir-148a	3.15208	upregulated
Lung Neoplasms	hsa-mir-22	3.15208	upregulated
Melanoma	hsa-mir-22	3.15208	upregulated
Neurotoxicity Syndromes	hsa-mir-22	3.15208	upregulated
Ovarian Neoplasms	hsa-mir-22	3.15208	upregulated
Stomach Neoplasms	hsa-mir-22	3.15208	upregulated
Adrenocortical Carcinoma	hsa-mir-23b	3.15208	upregulated
Cardiomyopathy, Hypertrophic	hsa-mir-23b	3.15208	upregulated
Hypertension, Pulmonary	hsa-mir-23b	3.15208	upregulated
Leukemia, Myeloid, Acute	hsa-mir-23b	3.15208	upregulated
Lymphoma	hsa-mir-23b	3.15208	upregulated
Prolactinoma	hsa-mir-23b	3.15208	upregulated
Salivary Gland Neoplasms	hsa-mir-23b	3.15208	upregulated
Urinary Bladder Neoplasms	hsa-mir-23b	3.15208	upregulated
Medulloblastoma	hsa-mir-101	3.07797	upregulated
Pancreatic Neoplasms	hsa-mir-101	3.07797	upregulated
Stomach Neoplasms	hsa-mir-101	3.07797	upregulated
Glioma	hsa-mir-196a	3.07797	upregulated
Niemann-Pick Disease, Type C	hsa-mir-196a	3.07797	upregulated
Breast Neoplasms	hsa-mir-204	3.07797	upregulated
Heart Diseases	hsa-mir-204	3.07797	upregulated
Pancreatic Neoplasms	hsa-mir-204	3.07797	upregulated
Prostatic Neoplasms	hsa-mir-204	3.07797	upregulated
Retinal Degeneration	hsa-mir-204	3.07797	upregulated
Esophageal Neoplasms	hsa-mir-27a	3.07797	upregulated
Glaucoma	hsa-mir-27a	3.07797	upregulated
Glioma	hsa-mir-27a	3.07797	upregulated
Uterine Cervical Neoplasms	hsa-mir-27a	3.07797	upregulated
Carcinoma, Ehrlich Tumor	hsa-mir-96	3.07797	upregulated
Carcinoma, Non-Small-Cell Lung	hsa-mir-96	3.07797	upregulated
Hodgkin Disease	hsa-mir-96	3.07797	upregulated
Lung Neoplasms	hsa-mir-96	3.07797	upregulated
Neoplasms	hsa-mir-96	3.07797	upregulated
Ovarian Neoplasms	hsa-mir-96	3.07797	upregulated
Prostatic Neoplasms	hsa-mir-96	3.07797	upregulated
Retinitis Pigmentosa	hsa-mir-96	3.07797	upregulated
Atherosclerosis	hsa-mir-155	3.05475	upregulated
Atrial Fibrillation	hsa-mir-155	3.05475	upregulated
Carcinoma, Hepatocellular	hsa-mir-155	3.05475	upregulated
Carcinoma, Non-Small-Cell Lung	hsa-mir-155	3.05475	upregulated
Colorectal Neoplasms	hsa-mir-155	3.05475	upregulated
Endometrial Neoplasms	hsa-mir-155	3.05475	upregulated
Head and Neck Neoplasms	hsa-mir-155	3.05475	upregulated
Leukemia, Lymphocytic, Chronic, B-Cell	hsa-mir-155	3.05475	upregulated
Lung Neoplasms	hsa-mir-155	3.05475	upregulated
Lupus Erythematosus, Systemic	hsa-mir-155	3.05475	upregulated
Multiple Sclerosis	hsa-mir-155	3.05475	upregulated
Mycosis Fungoides	hsa-mir-155	3.05475	upregulated
Ovarian Neoplasms	hsa-mir-155	3.05475	upregulated
Pancreatic Neoplasms	hsa-mir-155	3.05475	upregulated
Urinary Bladder Neoplasms	hsa-mir-155	3.05475	upregulated
Waldenstrom Macroglobulinemia	hsa-mir-155	3.05475	upregulated
HIV Infections	hsa-mir-122	3.00898	upregulated
Liver Failure	hsa-mir-122	3.00898	upregulated
Thyroid Neoplasms	hsa-mir-122	3.00898	upregulated
Heart Diseases	hsa-mir-124	3.00898	upregulated
Stroke	hsa-mir-124	3.00898	upregulated
Adrenocortical Carcinoma	hsa-mir-132	3.00898	upregulated
Heart Diseases	hsa-mir-132	3.00898	upregulated
Liver Diseases, Alcoholic	hsa-mir-132	3.00898	upregulated
Subarachnoid Hemorrhage	hsa-mir-132	3.00898	upregulated
Adenocarcinoma, Esophageal	hsa-mir-194	3.00898	upregulated
Barrett Esophagus	hsa-mir-194	3.00898	upregulated
Carcinoma, Squamous Cell	hsa-mir-194	3.00898	upregulated
Colonic Neoplasms	hsa-mir-194	3.00898	upregulated
Esophageal Neoplasms	hsa-mir-194	3.00898	upregulated
Stomach Neoplasms	hsa-mir-194	3.00898	upregulated
Alzheimer Disease	hsa-mir-206	3.00898	upregulated
Muscular Dystrophies	hsa-mir-206	3.00898	upregulated
Myotonic Dystrophy	hsa-mir-206	3.00898	upregulated
Pre-Eclampsia	hsa-mir-206	3.00898	upregulated
Prolactinoma	hsa-mir-206	3.00898	upregulated
Adenocarcinoma, Lung	hsa-mir-218	3.00898	upregulated
HIV-Associated Lipodystrophy Syndrome	hsa-mir-218	3.00898	upregulated
Stomach Neoplasms	hsa-mir-218	3.00898	upregulated
Carcinoma, Renal Cell	hsa-mir-224	3.00898	upregulated
Colonic Neoplasms	hsa-mir-224	3.00898	upregulated
Colorectal Adenocarcinoma	hsa-mir-224	3.00898	upregulated
Glioma	hsa-mir-224	3.00898	upregulated
Hepatitis C	hsa-mir-224	3.00898	upregulated
Thyroid Neoplasms	hsa-mir-224	3.00898	upregulated
Pancreatic Neoplasms	hsa-mir-30b	3.00898	upregulated
Solitary Fibrous Tumor, Pleural	hsa-mir-30b	3.00898	upregulated
Stomach Neoplasms	hsa-mir-30b	3.00898	upregulated
Urinary Bladder Neoplasms	hsa-mir-30b	3.00898	upregulated
Carcinoma, Non-Small-Cell Lung	hsa-let-7g	2.94444	upregulated
Follicular Atresia	hsa-let-7g	2.94444	upregulated
Head and Neck Neoplasms	hsa-let-7g	2.94444	upregulated
Schizophrenia	hsa-let-7g	2.94444	upregulated
Adrenocortical Carcinoma	hsa-mir-100	2.94444	upregulated
Muscular Dystrophies	hsa-mir-100	2.94444	upregulated
Thyroid Neoplasms	hsa-mir-100	2.94444	upregulated
Carcinoma, Basal Cell	hsa-mir-125a	2.94444	upregulated
Endometriosis	hsa-mir-125a	2.94444	upregulated
HIV-Associated Lipodystrophy Syndrome	hsa-mir-125a	2.94444	upregulated
Heart Diseases	hsa-mir-125a	2.94444	upregulated
Hepatoblastoma	hsa-mir-125a	2.94444	upregulated
Lymphoma, Large B-Cell, Diffuse	hsa-mir-125a	2.94444	upregulated
Retinal Degeneration	hsa-mir-125a	2.94444	upregulated
Retinoblastoma	hsa-mir-125a	2.94444	upregulated
Sarcoma, Synovial	hsa-mir-125a	2.94444	upregulated
Thyroiditis, Autoimmune	hsa-mir-125a	2.94444	upregulated
Adrenocortical Carcinoma	hsa-mir-130a	2.94444	upregulated
Esophageal Neoplasms	hsa-mir-130a	2.94444	upregulated
Heart Diseases	hsa-mir-130a	2.94444	upregulated
Hepatitis B	hsa-mir-130a	2.94444	upregulated
Hypertension, Pulmonary	hsa-mir-130a	2.94444	upregulated
Lymphoma, Large B-Cell, Diffuse	hsa-mir-130a	2.94444	upregulated
Ovarian Neoplasms	hsa-mir-130a	2.94444	upregulated
Periodontitis	hsa-mir-130a	2.94444	upregulated
Carcinoma, Pancreatic	hsa-mir-181b	2.94444	upregulated
Prostatic Neoplasms	hsa-mir-181b	2.94444	upregulated
Adenocarcinoma, Esophageal	hsa-mir-25	2.94444	upregulated
Carcinoma, Ovarian	hsa-mir-25	2.94444	upregulated
Colorectal Adenocarcinoma	hsa-mir-25	2.94444	upregulated
Colorectal Neoplasms	hsa-mir-25	2.94444	upregulated
Endocrine Gland Neoplasms	hsa-mir-25	2.94444	upregulated
Esophageal Neoplasms	hsa-mir-25	2.94444	upregulated
Gastrointestinal Neoplasms	hsa-mir-25	2.94444	upregulated
Mesothelioma	hsa-mir-25	2.94444	upregulated
Prostatic Neoplasms	hsa-mir-25	2.94444	upregulated
Stomach Neoplasms	hsa-mir-25	2.94444	upregulated
Thyroid Neoplasms	hsa-mir-25	2.94444	upregulated
Adrenocortical Carcinoma	hsa-mir-30a	2.94444	upregulated
Carcinoma, Hepatocellular	hsa-mir-30a	2.94444	upregulated
Liver Neoplasms	hsa-mir-30a	2.94444	upregulated
Periodontitis	hsa-mir-30a	2.94444	upregulated
Squamous Cell Carcinoma, Esophageal	hsa-mir-30a	2.94444	upregulated
HIV-Associated Lipodystrophy Syndrome	hsa-mir-30c	2.94444	upregulated
Retinoblastoma	hsa-mir-30c	2.94444	upregulated
Neuroblastoma	hsa-mir-7	2.94444	upregulated
Pancreatic Neoplasms	hsa-mir-7	2.94444	upregulated
Solitary Fibrous Tumor, Pleural	hsa-mir-7	2.94444	upregulated
Biliary Tract Neoplasms	hsa-let-7f	2.88381	upregulated
Carcinoma, Non-Small-Cell Lung	hsa-let-7f	2.88381	upregulated
Carcinoma, Pancreatic	hsa-let-7f	2.88381	upregulated
Colonic Neoplasms	hsa-let-7f	2.88381	upregulated
Adrenocortical Carcinoma	hsa-mir-15b	2.88381	upregulated
Glioma	hsa-mir-15b	2.88381	upregulated
Hepatitis C	hsa-mir-15b	2.88381	upregulated
Leukemia, Promyelocytic, Acute	hsa-mir-15b	2.88381	upregulated
Lymphoma, Mantle-Cell	hsa-mir-15b	2.88381	upregulated
Melanoma	hsa-mir-15b	2.88381	upregulated
Myocardial Reperfusion Injury	hsa-mir-15b	2.88381	upregulated
Pancreatic Neoplasms	hsa-mir-15b	2.88381	upregulated
Reperfusion Injury	hsa-mir-15b	2.88381	upregulated
Spinal Cord Injuries	hsa-mir-15b	2.88381	upregulated
Urinary Bladder Neoplasms	hsa-mir-15b	2.88381	upregulated
Diabetes Mellitus, Type 2	hsa-mir-27b	2.88381	upregulated
Glioblastoma	hsa-mir-27b	2.88381	upregulated
Glioma	hsa-mir-27b	2.88381	upregulated
Multiple Sclerosis	hsa-mir-27b	2.88381	upregulated
Uterine Cervical Neoplasms	hsa-mir-27b	2.88381	upregulated
Atrial Fibrillation	hsa-mir-486	2.88381	upregulated
Graft Rejection	hsa-mir-486	2.88381	upregulated
Heart Defects, Congenital	hsa-mir-486	2.88381	upregulated
Pancreatic Neoplasms	hsa-mir-486	2.88381	upregulated
Sezary Syndrome	hsa-mir-486	2.88381	upregulated
Head and Neck Neoplasms	hsa-let-7e	2.82666	upregulated
Lung Neoplasms	hsa-let-7e	2.82666	upregulated
Sarcoma, Synovial	hsa-let-7e	2.82666	upregulated
Solitary Fibrous Tumor, Pleural	hsa-let-7e	2.82666	upregulated
Azoospermia	hsa-mir-429	2.82666	upregulated
Carcinoma, Ehrlich Tumor	hsa-mir-429	2.82666	upregulated
Endometrial Neoplasms	hsa-mir-429	2.82666	upregulated
Nephrosclerosis	hsa-mir-429	2.82666	upregulated
Non-alcoholic Fatty Liver Disease	hsa-mir-429	2.82666	upregulated
Pancreatic Neoplasms	hsa-mir-429	2.82666	upregulated
Sarcoma	hsa-mir-429	2.82666	upregulated
Esophageal Neoplasms	hsa-mir-92a	2.82666	upregulated
Leukemia, B-Cell	hsa-mir-92a	2.82666	upregulated
Lymphoma	hsa-mir-92a	2.82666	upregulated
Osteosarcoma	hsa-mir-92a	2.82666	upregulated
Biliary Tract Neoplasms	hsa-let-7i	2.77259	upregulated
Carcinoma, Non-Small-Cell Lung	hsa-let-7i	2.77259	upregulated
Head and Neck Neoplasms	hsa-let-7i	2.77259	upregulated
Neoplasms	hsa-let-7i	2.77259	upregulated
Prion Diseases	hsa-let-7i	2.77259	upregulated
Retinoblastoma	hsa-let-7i	2.77259	upregulated
Spondylitis, Ankylosing	hsa-let-7i	2.77259	upregulated
Squamous Cell Carcinoma, Head and Neck	hsa-let-7i	2.77259	upregulated
Pre-Eclampsia	hsa-mir-133b	2.77259	upregulated
Adenocarcinoma, Esophageal	hsa-mir-192	2.77259	upregulated
Adrenocortical Carcinoma	hsa-mir-192	2.77259	upregulated
Barrett Esophagus	hsa-mir-192	2.77259	upregulated
Carcinoma, Squamous Cell	hsa-mir-192	2.77259	upregulated
Colonic Neoplasms	hsa-mir-192	2.77259	upregulated
Diabetes Mellitus, Type 2	hsa-mir-192	2.77259	upregulated
Diabetic Nephropathies	hsa-mir-192	2.77259	upregulated
Esophageal Neoplasms	hsa-mir-192	2.77259	upregulated
Hepatitis C	hsa-mir-192	2.77259	upregulated
Muscular Dystrophies	hsa-mir-192	2.77259	upregulated
Nephrosclerosis	hsa-mir-192	2.77259	upregulated
Stomach Neoplasms	hsa-mir-192	2.77259	upregulated
Atrial Fibrillation	hsa-mir-19a	2.77259	upregulated
Colonic Neoplasms	hsa-mir-19a	2.77259	upregulated
Gastrointestinal Neoplasms	hsa-mir-19a	2.77259	upregulated
Glioblastoma	hsa-mir-19a	2.77259	upregulated
Inflammation	hsa-mir-19a	2.77259	upregulated
Leukemia, B-Cell	hsa-mir-19a	2.77259	upregulated
Lymphoma, B-Cell	hsa-mir-19a	2.77259	upregulated
Neoplasms	hsa-mir-19a	2.77259	upregulated
Osteosarcoma	hsa-mir-19a	2.77259	upregulated
Stroke	hsa-mir-19a	2.77259	upregulated
Urinary Bladder Neoplasms	hsa-mir-19a	2.77259	upregulated
Astrocytoma	hsa-mir-24	2.77259	upregulated
Ependymoma	hsa-mir-24	2.77259	upregulated
Glioma	hsa-mir-24	2.77259	upregulated
HIV-Associated Lipodystrophy Syndrome	hsa-mir-24	2.77259	upregulated
Hyperglycemia	hsa-mir-24	2.77259	upregulated
Pancreatic Neoplasms	hsa-mir-24	2.77259	upregulated
Head and Neck Neoplasms	hsa-mir-29c	2.77259	upregulated
Lymphoma, B-Cell	hsa-mir-29c	2.77259	upregulated
Ovarian Neoplasms	hsa-mir-29c	2.77259	upregulated
Retinoblastoma	hsa-mir-29c	2.77259	upregulated
Salivary Gland Neoplasms	hsa-mir-29c	2.77259	upregulated
Urinary Bladder Neoplasms	hsa-mir-29c	2.77259	upregulated
Breast Neoplasms	hsa-mir-375	2.77259	upregulated
Diabetes Mellitus	hsa-mir-375	2.77259	upregulated
Diabetes Mellitus, Type 2	hsa-mir-375	2.77259	upregulated
Gastrointestinal Neoplasms	hsa-mir-375	2.77259	upregulated
Glioblastoma	hsa-mir-375	2.77259	upregulated
Helicobacter pylori	hsa-mir-375	2.77259	upregulated
Small Cell Lung Carcinoma	hsa-mir-375	2.77259	upregulated
Thyroid Neoplasms	hsa-mir-375	2.77259	upregulated
Breast Neoplasms	hsa-mir-93	2.77259	upregulated
Carcinoma, Basal Cell	hsa-mir-93	2.77259	upregulated
Colorectal Adenocarcinoma	hsa-mir-93	2.77259	upregulated
Esophageal Neoplasms	hsa-mir-93	2.77259	upregulated
Gastrointestinal Neoplasms	hsa-mir-93	2.77259	upregulated
Macular Degeneration	hsa-mir-93	2.77259	upregulated
Mycosis Fungoides	hsa-mir-93	2.77259	upregulated
Prostatic Neoplasms	hsa-mir-93	2.77259	upregulated
Stomach Neoplasms	hsa-mir-93	2.77259	upregulated
Toxoplasmosis	hsa-mir-93	2.77259	upregulated
Urinary Bladder Neoplasms	hsa-mir-93	2.77259	upregulated
Carcinoma, Basal Cell	hsa-mir-106b	2.7213	upregulated
Carcinoma, Hepatocellular	hsa-mir-106b	2.7213	upregulated
Colonic Neoplasms	hsa-mir-106b	2.7213	upregulated
Cutaneous Melanoma	hsa-mir-106b	2.7213	upregulated
Esophageal Neoplasms	hsa-mir-106b	2.7213	upregulated
Gastrointestinal Neoplasms	hsa-mir-106b	2.7213	upregulated
Heart Diseases	hsa-mir-106b	2.7213	upregulated
Medulloblastoma	hsa-mir-106b	2.7213	upregulated
Mesothelioma	hsa-mir-106b	2.7213	upregulated
Neoplasms	hsa-mir-106b	2.7213	upregulated
Periodontal Diseases	hsa-mir-106b	2.7213	upregulated
Schizophrenia	hsa-mir-106b	2.7213	upregulated
Squamous Cell Carcinoma, Head and Neck	hsa-mir-106b	2.7213	upregulated
Stomach Neoplasms	hsa-mir-106b	2.7213	upregulated
Toxoplasmosis	hsa-mir-106b	2.7213	upregulated
Breast Neoplasms	hsa-mir-10b	2.7213	upregulated
Carcinoma, Nasopharyngeal	hsa-mir-10b	2.7213	upregulated
Colorectal Neoplasms	hsa-mir-10b	2.7213	upregulated
Endometriosis	hsa-mir-10b	2.7213	upregulated
Ependymoma	hsa-mir-10b	2.7213	upregulated
Esophageal Neoplasms	hsa-mir-10b	2.7213	upregulated
Glioblastoma	hsa-mir-10b	2.7213	upregulated
Heart Diseases	hsa-mir-10b	2.7213	upregulated
Liver Neoplasms	hsa-mir-10b	2.7213	upregulated
Lung Neoplasms	hsa-mir-10b	2.7213	upregulated
Medulloblastoma	hsa-mir-10b	2.7213	upregulated
Ovarian Neoplasms	hsa-mir-10b	2.7213	upregulated
Retinoblastoma	hsa-mir-10b	2.7213	upregulated
Thyroid Neoplasms	hsa-mir-10b	2.7213	upregulated
Cardiomyopathy, Hypertrophic	hsa-mir-214	2.7213	upregulated
HIV-Associated Lipodystrophy Syndrome	hsa-mir-214	2.7213	upregulated
Hepatoblastoma	hsa-mir-214	2.7213	upregulated
Liver Cirrhosis	hsa-mir-214	2.7213	upregulated
Lung Neoplasms	hsa-mir-214	2.7213	upregulated
Lymphoma, B-Cell	hsa-mir-214	2.7213	upregulated
Melanoma	hsa-mir-214	2.7213	upregulated
Prostatic Neoplasms	hsa-mir-214	2.7213	upregulated
Scleroderma, Localized	hsa-mir-214	2.7213	upregulated
Sezary Syndrome	hsa-mir-214	2.7213	upregulated
Adenocarcinoma, Lung	hsa-mir-26b	2.7213	upregulated
Alzheimer Disease	hsa-mir-26b	2.7213	upregulated
Eclampsia	hsa-mir-26b	2.7213	upregulated
Stomach Neoplasms	hsa-mir-26b	2.7213	upregulated
Urinary Bladder Neoplasms	hsa-mir-26b	2.7213	upregulated
Adrenocortical Carcinoma	hsa-let-7b	2.67251	upregulated
Endocrine Gland Neoplasms	hsa-let-7b	2.67251	upregulated
Head and Neck Neoplasms	hsa-let-7b	2.67251	upregulated
Heart Diseases	hsa-let-7b	2.67251	upregulated
Infertility	hsa-let-7b	2.67251	upregulated
Obesity	hsa-let-7b	2.67251	upregulated
Pre-Eclampsia	hsa-let-7b	2.67251	upregulated
Prion Diseases	hsa-let-7b	2.67251	upregulated
Prostatic Neoplasms	hsa-let-7b	2.67251	upregulated
Solitary Fibrous Tumor, Pleural	hsa-let-7b	2.67251	upregulated
Adrenocortical Carcinoma	hsa-let-7c	2.67251	upregulated
Carcinoma, Non-Small-Cell Lung	hsa-let-7c	2.67251	upregulated
Head and Neck Neoplasms	hsa-let-7c	2.67251	upregulated
Heart Diseases	hsa-let-7c	2.67251	upregulated
Periodontitis	hsa-let-7c	2.67251	upregulated
Retinoblastoma	hsa-let-7c	2.67251	upregulated
Breast Neoplasms	hsa-mir-199a	2.67251	upregulated
HIV-Associated Lipodystrophy Syndrome	hsa-mir-199a	2.67251	upregulated
Hypertension, Pulmonary	hsa-mir-199a	2.67251	upregulated
Obesity	hsa-mir-199a	2.67251	upregulated
Ovarian Neoplasms	hsa-mir-199a	2.67251	upregulated
Pancreatic Neoplasms	hsa-mir-199a	2.67251	upregulated
Pulmonary Disease, Chronic Obstructive	hsa-mir-199a	2.67251	upregulated
Stomach Neoplasms	hsa-mir-199a	2.67251	upregulated
Aortic Aneurysm, Abdominal	hsa-mir-29b	2.67251	upregulated
Carcinoma, Pancreatic	hsa-mir-29b	2.67251	upregulated
Colorectal Neoplasms	hsa-mir-29b	2.67251	upregulated
Heart Diseases	hsa-mir-29b	2.67251	upregulated
Prion Diseases	hsa-mir-29b	2.67251	upregulated
Urinary Bladder Neoplasms	hsa-mir-29b	2.67251	upregulated
Azoospermia	hsa-mir-141	2.62599	upregulated
Biliary Tract Neoplasms	hsa-mir-141	2.62599	upregulated
Carcinoma, Ehrlich Tumor	hsa-mir-141	2.62599	upregulated
Carcinoma, Endometrioid	hsa-mir-141	2.62599	upregulated
Cholangiocarcinoma	hsa-mir-141	2.62599	upregulated
Chondrosarcoma	hsa-mir-141	2.62599	upregulated
Nephrosclerosis	hsa-mir-141	2.62599	upregulated
Sarcoma	hsa-mir-141	2.62599	upregulated
Leukemia, Myeloid, Acute	hsa-mir-26a	2.62599	upregulated
Pancreatic Neoplasms	hsa-mir-26a	2.62599	upregulated
Adenoviridae Infections	hsa-mir-150	2.58153	upregulated
Carcinoma, Renal Cell	hsa-mir-150	2.58153	upregulated
Colorectal Neoplasms	hsa-mir-150	2.58153	upregulated
Endometriosis	hsa-mir-150	2.58153	upregulated
Heart Failure	hsa-mir-150	2.58153	upregulated
Hepatoblastoma	hsa-mir-150	2.58153	upregulated
Infection	hsa-mir-150	2.58153	upregulated
Leukemia, Lymphocytic, Chronic, B-Cell	hsa-mir-150	2.58153	upregulated
Lung Neoplasms	hsa-mir-150	2.58153	upregulated
Lupus Nephritis	hsa-mir-150	2.58153	upregulated
Retinal Neovascularization	hsa-mir-150	2.58153	upregulated
Breast Neoplasms	hsa-mir-29a	2.58153	upregulated
Carcinoma, Hepatocellular	hsa-mir-29a	2.58153	upregulated
Colonic Neoplasms	hsa-mir-29a	2.58153	upregulated
Colorectal Neoplasms	hsa-mir-29a	2.58153	upregulated
Ependymoma	hsa-mir-29a	2.58153	upregulated
Heart Diseases	hsa-mir-29a	2.58153	upregulated
Liver Neoplasms	hsa-mir-29a	2.58153	upregulated
Macular Degeneration	hsa-mir-29a	2.58153	upregulated
Neoplasms	hsa-mir-29a	2.58153	upregulated
Ovarian Neoplasms	hsa-mir-29a	2.58153	upregulated
Pancreatitis, Acute Necrotizing	hsa-mir-29a	2.58153	upregulated
Prostatic Neoplasms	hsa-mir-29a	2.58153	upregulated
Retinoblastoma	hsa-mir-29a	2.58153	upregulated
Shock, Hemorrhagic	hsa-mir-29a	2.58153	upregulated
Carcinoma, Hepatocellular	hsa-mir-34c	2.58153	upregulated
Heart Diseases	hsa-mir-34c	2.58153	upregulated
Liver Neoplasms	hsa-mir-34c	2.58153	upregulated
Medulloblastoma	hsa-mir-34c	2.58153	upregulated
Myotonic Dystrophy	hsa-mir-34c	2.58153	upregulated
Pancreatic Neoplasms	hsa-mir-34c	2.58153	upregulated
Retinoblastoma	hsa-mir-34c	2.58153	upregulated
Stomach Neoplasms	hsa-mir-34c	2.58153	upregulated
Alopecia	hsa-mir-106a	2.53897	upregulated
Breast Neoplasms	hsa-mir-106a	2.53897	upregulated
Carcinoma, Endometrioid	hsa-mir-106a	2.53897	upregulated
Carcinoma, Hepatocellular	hsa-mir-106a	2.53897	upregulated
Colorectal Neoplasms	hsa-mir-106a	2.53897	upregulated
Gastrointestinal Neoplasms	hsa-mir-106a	2.53897	upregulated
Glioblastoma	hsa-mir-106a	2.53897	upregulated
Lung Neoplasms	hsa-mir-106a	2.53897	upregulated
Mesothelioma	hsa-mir-106a	2.53897	upregulated
Pancreatic Neoplasms	hsa-mir-106a	2.53897	upregulated
Rectal Neoplasms	hsa-mir-106a	2.53897	upregulated
Toxoplasmosis	hsa-mir-106a	2.53897	upregulated
Cardiomyopathy, Dilated	hsa-mir-133a	2.53897	upregulated
Colorectal Adenocarcinoma	hsa-mir-133a	2.53897	upregulated
Pancreatic Neoplasms	hsa-mir-133a	2.53897	upregulated
Rhabdomyosarcoma	hsa-mir-133a	2.53897	upregulated
Colorectal Neoplasms	hsa-mir-181a	2.53897	upregulated
Diabetes Mellitus, Type 1	hsa-mir-181a	2.53897	upregulated
Heart Diseases	hsa-mir-181a	2.53897	upregulated
Hepatitis B	hsa-mir-181a	2.53897	upregulated
Prostatic Neoplasms	hsa-mir-181a	2.53897	upregulated
Adenoviridae Infections	hsa-mir-18a	2.53897	upregulated
Carcinoma, Basal Cell	hsa-mir-18a	2.53897	upregulated
Colorectal Neoplasms	hsa-mir-18a	2.53897	upregulated
Glioma	hsa-mir-18a	2.53897	upregulated
Leukemia, B-Cell	hsa-mir-18a	2.53897	upregulated
Lung Neoplasms	hsa-mir-18a	2.53897	upregulated
Lymphoma	hsa-mir-18a	2.53897	upregulated
Lymphoma, B-Cell	hsa-mir-18a	2.53897	upregulated
Melanoma	hsa-mir-18a	2.53897	upregulated
Mesothelioma	hsa-mir-18a	2.53897	upregulated
Nasopharyngeal Neoplasms	hsa-mir-18a	2.53897	upregulated
Neoplasms	hsa-mir-18a	2.53897	upregulated
Obesity	hsa-mir-18a	2.53897	upregulated
Osteosarcoma	hsa-mir-18a	2.53897	upregulated
Ovarian Neoplasms	hsa-mir-18a	2.53897	upregulated
Stomach Neoplasms	hsa-mir-18a	2.53897	upregulated
Toxoplasmosis	hsa-mir-18a	2.53897	upregulated
Astrocytoma	hsa-mir-195	2.53897	upregulated
Cardiomyopathy, Hypertrophic	hsa-mir-195	2.53897	upregulated
Cardiovascular Diseases	hsa-mir-195	2.53897	upregulated
Eclampsia	hsa-mir-195	2.53897	upregulated
Head and Neck Neoplasms	hsa-mir-195	2.53897	upregulated
Prostatic Neoplasms	hsa-mir-195	2.53897	upregulated
Solitary Fibrous Tumor, Pleural	hsa-mir-195	2.53897	upregulated
Squamous Cell Carcinoma, Head and Neck	hsa-mir-195	2.53897	upregulated
Colonic Neoplasms	hsa-mir-19b	2.53897	upregulated
Colorectal Neoplasms	hsa-mir-19b	2.53897	upregulated
Gastrointestinal Neoplasms	hsa-mir-19b	2.53897	upregulated
Inflammation	hsa-mir-19b	2.53897	upregulated
Leukemia, B-Cell	hsa-mir-19b	2.53897	upregulated
Lymphoma	hsa-mir-19b	2.53897	upregulated
Neoplasms	hsa-mir-19b	2.53897	upregulated
Osteosarcoma	hsa-mir-19b	2.53897	upregulated
Stroke	hsa-mir-19b	2.53897	upregulated
Atherosclerosis	hsa-mir-21	2.52536	upregulated
Carcinoma, Hepatocellular	hsa-mir-21	2.52536	upregulated
Carcinoma, Thyroid, Medullary	hsa-mir-21	2.52536	upregulated
Dermatitis, Atopic	hsa-mir-21	2.52536	upregulated
Endometrial Neoplasms	hsa-mir-21	2.52536	upregulated
Glioma	hsa-mir-21	2.52536	upregulated
Heart Diseases	hsa-mir-21	2.52536	upregulated
Laryngeal Neoplasms	hsa-mir-21	2.52536	upregulated
Pre-Eclampsia	hsa-mir-21	2.52536	upregulated
Rectal Neoplasms	hsa-mir-21	2.52536	upregulated
Salivary Gland Neoplasms	hsa-mir-21	2.52536	upregulated
Squamous Cell Carcinoma, Esophageal	hsa-mir-21	2.52536	upregulated
Thyroid Neoplasms	hsa-mir-21	2.52536	upregulated
Triple Negative Breast Neoplasms	hsa-mir-21	2.52536	upregulated
Squamous Cell Carcinoma, Head and Neck	hsa-let-7a	2.49815	upregulated
Triple Negative Breast Neoplasms	hsa-let-7a	2.49815	upregulated
Adenocarcinoma, Esophageal	hsa-mir-200a	2.49815	upregulated
Carcinoma, Ehrlich Tumor	hsa-mir-200a	2.49815	upregulated
Esophageal Neoplasms	hsa-mir-200a	2.49815	upregulated
Hepatitis B	hsa-mir-200a	2.49815	upregulated
Melanoma	hsa-mir-200a	2.49815	upregulated
Nephrosclerosis	hsa-mir-200a	2.49815	upregulated
Non-alcoholic Fatty Liver Disease	hsa-mir-200a	2.49815	upregulated
Sarcoma	hsa-mir-200a	2.49815	upregulated
Urinary Bladder Neoplasms	hsa-mir-200a	2.49815	upregulated
Adenocarcinoma, Lung	hsa-mir-200c	2.49815	upregulated
Adrenocortical Carcinoma	hsa-mir-200c	2.49815	upregulated
Carcinoma, Non-Small-Cell Lung	hsa-mir-200c	2.49815	upregulated
Colorectal Neoplasms	hsa-mir-200c	2.49815	upregulated
Head and Neck Neoplasms	hsa-mir-200c	2.49815	upregulated
Heart Diseases	hsa-mir-200c	2.49815	upregulated
Hepatitis B	hsa-mir-200c	2.49815	upregulated
Lung Diseases, Interstitial	hsa-mir-200c	2.49815	upregulated
Sarcoma	hsa-mir-200c	2.49815	upregulated
Squamous Cell Carcinoma, Head and Neck	hsa-mir-200c	2.49815	upregulated
Adenocarcinoma, Esophageal	hsa-mir-205	2.49815	upregulated
Carcinoma, Hepatocellular	hsa-mir-205	2.49815	upregulated
Choriocarcinoma	hsa-mir-205	2.49815	upregulated
Esophageal Neoplasms	hsa-mir-205	2.49815	upregulated
Esophagitis	hsa-mir-205	2.49815	upregulated
Heart Diseases	hsa-mir-205	2.49815	upregulated
Laryngeal Neoplasms	hsa-mir-205	2.49815	upregulated
Nephrosclerosis	hsa-mir-205	2.49815	upregulated
Rhinitis, Allergic	hsa-mir-205	2.49815	upregulated
Squamous Cell Carcinoma, Esophageal	hsa-mir-205	2.49815	upregulated
Squamous Cell Carcinoma, Head and Neck	hsa-mir-205	2.49815	upregulated
Urinary Bladder Neoplasms	hsa-mir-205	2.49815	upregulated
Carcinoma, Hepatocellular	hsa-mir-9	2.49815	upregulated
Glioma	hsa-mir-9	2.49815	upregulated
Melanoma	hsa-mir-9	2.49815	upregulated
Neoplasms	hsa-mir-9	2.49815	upregulated
Osteoarthritis	hsa-mir-9	2.49815	upregulated
Osteosarcoma	hsa-mir-9	2.49815	upregulated
Pancreatic Neoplasms	hsa-mir-9	2.49815	upregulated
Solitary Fibrous Tumor, Pleural	hsa-mir-9	2.49815	upregulated
Thyroid Neoplasms	hsa-mir-9	2.49815	upregulated
Urinary Bladder Neoplasms	hsa-mir-9	2.49815	upregulated
Uterine Cervical Neoplasms	hsa-mir-9	2.49815	upregulated
Atherosclerosis	hsa-mir-142	2.45893	upregulated
Atrial Fibrillation	hsa-mir-142	2.45893	upregulated
Carcinoma, Renal Cell	hsa-mir-142	2.45893	upregulated
Dermatitis, Atopic	hsa-mir-142	2.45893	upregulated
Endometrial Neoplasms	hsa-mir-142	2.45893	upregulated
Eosinophilic Esophagitis	hsa-mir-142	2.45893	upregulated
Gastrointestinal Neoplasms	hsa-mir-142	2.45893	upregulated
Glioblastoma	hsa-mir-142	2.45893	upregulated
Head and Neck Neoplasms	hsa-mir-142	2.45893	upregulated
Pancreatic Neoplasms	hsa-mir-142	2.45893	upregulated
Retinoblastoma	hsa-mir-142	2.45893	upregulated
Squamous Cell Carcinoma, Esophageal	hsa-mir-142	2.45893	upregulated
Squamous Cell Carcinoma, Head and Neck	hsa-mir-142	2.45893	upregulated
Adenoviridae Infections	hsa-mir-146b	2.45893	upregulated
Amyotrophic Lateral Sclerosis	hsa-mir-146b	2.45893	upregulated
Atherosclerosis	hsa-mir-146b	2.45893	upregulated
Breast Neoplasms	hsa-mir-146b	2.45893	upregulated
Endocrine Gland Neoplasms	hsa-mir-146b	2.45893	upregulated
Endometrial Neoplasms	hsa-mir-146b	2.45893	upregulated
Eosinophilic Esophagitis	hsa-mir-146b	2.45893	upregulated
Glioblastoma	hsa-mir-146b	2.45893	upregulated
Head and Neck Neoplasms	hsa-mir-146b	2.45893	upregulated
Myotonic Dystrophy	hsa-mir-146b	2.45893	upregulated
Otitis Media	hsa-mir-146b	2.45893	upregulated
Ovarian Neoplasms	hsa-mir-146b	2.45893	upregulated
Pancreatic Neoplasms	hsa-mir-146b	2.45893	upregulated
Prostatic Neoplasms	hsa-mir-146b	2.45893	upregulated
Schistosomiasis japonica	hsa-mir-146b	2.45893	upregulated
Sjogren's Syndrome	hsa-mir-146b	2.45893	upregulated
Urinary Bladder Neoplasms	hsa-mir-146b	2.45893	upregulated
Adrenocortical Carcinoma	hsa-mir-203	2.45893	upregulated
Breast Neoplasms	hsa-mir-203	2.45893	upregulated
Carcinoma, Endometrioid	hsa-mir-203	2.45893	upregulated
Carcinoma, Hepatocellular	hsa-mir-203	2.45893	upregulated
Colorectal Adenocarcinoma	hsa-mir-203	2.45893	upregulated
Lichen Planus	hsa-mir-203	2.45893	upregulated
Lung Neoplasms	hsa-mir-203	2.45893	upregulated
Medulloblastoma	hsa-mir-203	2.45893	upregulated
Ovarian Neoplasms	hsa-mir-203	2.45893	upregulated
Pancreatic Neoplasms	hsa-mir-203	2.45893	upregulated
Solitary Fibrous Tumor, Pleural	hsa-mir-203	2.45893	upregulated
Urinary Bladder Neoplasms	hsa-mir-203	2.45893	upregulated
Heart Diseases	hsa-mir-1	2.42119	upregulated
Inferior Wall Myocardial Infarction	hsa-mir-1	2.42119	upregulated
Myotonic Dystrophy	hsa-mir-1	2.42119	upregulated
Breast Neoplasms	hsa-mir-183	2.42119	upregulated
Carcinoma, Ehrlich Tumor	hsa-mir-183	2.42119	upregulated
Carcinoma, Endometrioid	hsa-mir-183	2.42119	upregulated
Carcinoma, Thyroid, Medullary	hsa-mir-183	2.42119	upregulated
Colorectal Adenocarcinoma	hsa-mir-183	2.42119	upregulated
Endocrine Gland Neoplasms	hsa-mir-183	2.42119	upregulated
Epilepsy, Temporal Lobe	hsa-mir-183	2.42119	upregulated
Hodgkin Disease	hsa-mir-183	2.42119	upregulated
Neoplasms	hsa-mir-183	2.42119	upregulated
Ovarian Neoplasms	hsa-mir-183	2.42119	upregulated
Pancreatic Neoplasms	hsa-mir-183	2.42119	upregulated
Pheochromocytoma	hsa-mir-183	2.42119	upregulated
Prostatic Neoplasms	hsa-mir-183	2.42119	upregulated
Retinitis Pigmentosa	hsa-mir-183	2.42119	upregulated
Thyroid Neoplasms	hsa-mir-183	2.42119	upregulated
Adrenocortical Carcinoma	hsa-mir-222	2.42119	upregulated
Atherosclerosis	hsa-mir-222	2.42119	upregulated
Biliary Tract Neoplasms	hsa-mir-222	2.42119	upregulated
Carcinoma, Thyroid, Papillary	hsa-mir-222	2.42119	upregulated
Eclampsia	hsa-mir-222	2.42119	upregulated
Endocrine Gland Neoplasms	hsa-mir-222	2.42119	upregulated
Glioblastoma	hsa-mir-222	2.42119	upregulated
Inflammation	hsa-mir-222	2.42119	upregulated
Liver Cirrhosis	hsa-mir-222	2.42119	upregulated
Medulloblastoma	hsa-mir-222	2.42119	upregulated
Melanoma	hsa-mir-222	2.42119	upregulated
Prion Diseases	hsa-mir-222	2.42119	upregulated
Stomach Neoplasms	hsa-mir-222	2.42119	upregulated
Urinary Bladder Neoplasms	hsa-mir-222	2.42119	upregulated
Asthma	hsa-mir-15a	2.38482	upregulated
Astrocytoma	hsa-mir-15a	2.38482	upregulated
Cataract	hsa-mir-15a	2.38482	upregulated
Ependymoma	hsa-mir-15a	2.38482	upregulated
Esophageal Neoplasms	hsa-mir-15a	2.38482	upregulated
Glioblastoma	hsa-mir-15a	2.38482	upregulated
Glioma	hsa-mir-15a	2.38482	upregulated
Lymphoma, B-Cell	hsa-mir-15a	2.38482	upregulated
Macular Degeneration	hsa-mir-15a	2.38482	upregulated
Myocardial Reperfusion Injury	hsa-mir-15a	2.38482	upregulated
Pancreatic Neoplasms	hsa-mir-15a	2.38482	upregulated
Reperfusion Injury	hsa-mir-15a	2.38482	upregulated
Urinary Bladder Neoplasms	hsa-mir-15a	2.38482	upregulated
Behcet Syndrome	hsa-mir-182	2.38482	upregulated
Carcinoma, Basal Cell	hsa-mir-182	2.38482	upregulated
Carcinoma, Colon	hsa-mir-182	2.38482	upregulated
Carcinoma, Ehrlich Tumor	hsa-mir-182	2.38482	upregulated
Carcinoma, Endometrioid	hsa-mir-182	2.38482	upregulated
Carcinoma, Non-Small-Cell Lung	hsa-mir-182	2.38482	upregulated
Fatty Liver	hsa-mir-182	2.38482	upregulated
Hepatitis C	hsa-mir-182	2.38482	upregulated
Hepatitis, Alcoholic	hsa-mir-182	2.38482	upregulated
Hodgkin Disease	hsa-mir-182	2.38482	upregulated
Hypoxia-Ischemia, Brain	hsa-mir-182	2.38482	upregulated
Leukemia, Biphenotypic, Acute	hsa-mir-182	2.38482	upregulated
Neoplasms	hsa-mir-182	2.38482	upregulated
Pancreatic Neoplasms	hsa-mir-182	2.38482	upregulated
Pre-Eclampsia	hsa-mir-182	2.38482	upregulated
Adenocarcinoma, Esophageal	hsa-mir-210	2.38482	upregulated
Adenocarcinoma, Lung	hsa-mir-210	2.38482	upregulated
Brain Ischemia	hsa-mir-210	2.38482	upregulated
Breast Neoplasms	hsa-mir-210	2.38482	upregulated
Carcinoma, Endometrioid	hsa-mir-210	2.38482	upregulated
Carcinoma, Hepatocellular	hsa-mir-210	2.38482	upregulated
Colorectal Neoplasms	hsa-mir-210	2.38482	upregulated
Endometrial Neoplasms	hsa-mir-210	2.38482	upregulated
Esophageal Neoplasms	hsa-mir-210	2.38482	upregulated
Glioblastoma	hsa-mir-210	2.38482	upregulated
Glioma	hsa-mir-210	2.38482	upregulated
Infertility, Male	hsa-mir-210	2.38482	upregulated
Leukemia	hsa-mir-210	2.38482	upregulated
Liver Neoplasms	hsa-mir-210	2.38482	upregulated
Ovarian Neoplasms	hsa-mir-210	2.38482	upregulated
Sarcoma	hsa-mir-210	2.38482	upregulated
Squamous Cell Carcinoma, Esophageal	hsa-mir-210	2.38482	upregulated
Triple Negative Breast Neoplasms	hsa-mir-210	2.38482	upregulated
Breast Neoplasms	hsa-mir-20a	2.34973	upregulated
Carcinoma, Adenoid Cystic	hsa-mir-20a	2.34973	upregulated
Carcinoma, Hepatocellular	hsa-mir-20a	2.34973	upregulated
Colonic Neoplasms	hsa-mir-20a	2.34973	upregulated
Colorectal Adenocarcinoma	hsa-mir-20a	2.34973	upregulated
Hodgkin Disease	hsa-mir-20a	2.34973	upregulated
Inflammation	hsa-mir-20a	2.34973	upregulated
Leukemia, B-Cell	hsa-mir-20a	2.34973	upregulated
Lymphoma, B-Cell	hsa-mir-20a	2.34973	upregulated
Mesothelioma	hsa-mir-20a	2.34973	upregulated
Osteosarcoma	hsa-mir-20a	2.34973	upregulated
Pancreatic Neoplasms	hsa-mir-20a	2.34973	upregulated
Squamous Cell Carcinoma, Head and Neck	hsa-mir-20a	2.34973	upregulated
Stomach Neoplasms	hsa-mir-20a	2.34973	upregulated
Stroke	hsa-mir-20a	2.34973	upregulated
Toxoplasmosis	hsa-mir-20a	2.34973	upregulated
Adrenocortical Carcinoma	hsa-mir-200b	2.31583	upregulated
Carcinoma, Ehrlich Tumor	hsa-mir-200b	2.31583	upregulated
Cholangiocarcinoma	hsa-mir-200b	2.31583	upregulated
Glioblastoma	hsa-mir-200b	2.31583	upregulated
Hepatitis B	hsa-mir-200b	2.31583	upregulated
Nephrosclerosis	hsa-mir-200b	2.31583	upregulated
Non-alcoholic Fatty Liver Disease	hsa-mir-200b	2.31583	upregulated
Ovarian Neoplasms	hsa-mir-200b	2.31583	upregulated
Sarcoma	hsa-mir-200b	2.31583	upregulated
Stomach Neoplasms	hsa-mir-200b	2.31583	upregulated
Adrenocortical Carcinoma	hsa-mir-126	2.28304	upregulated
Aortic Aneurysm, Abdominal	hsa-mir-126	2.28304	upregulated
Endometriosis	hsa-mir-126	2.28304	upregulated
Lymphoma, Large B-Cell, Diffuse	hsa-mir-126	2.28304	upregulated
Medulloblastoma	hsa-mir-126	2.28304	upregulated
Ovarian Neoplasms	hsa-mir-126	2.28304	upregulated
Precursor B-Cell Lymphoblastic Leukemia-Lymphoma	hsa-mir-126	2.28304	upregulated
Rhinitis, Vasomotor	hsa-mir-126	2.28304	upregulated
Shock, Hemorrhagic	hsa-mir-126	2.28304	upregulated
Thyroid Neoplasms	hsa-mir-126	2.28304	upregulated
Adenocarcinoma, Esophageal	hsa-mir-221	2.22052	upregulated
Alopecia	hsa-mir-221	2.22052	upregulated
Asthma	hsa-mir-221	2.22052	upregulated
Atherosclerosis	hsa-mir-221	2.22052	upregulated
Cholesteatoma	hsa-mir-221	2.22052	upregulated
Choriocarcinoma	hsa-mir-221	2.22052	upregulated
Endocrine Gland Neoplasms	hsa-mir-221	2.22052	upregulated
Infection	hsa-mir-221	2.22052	upregulated
Inflammation	hsa-mir-221	2.22052	upregulated
Liver Cirrhosis	hsa-mir-221	2.22052	upregulated
Melanoma	hsa-mir-221	2.22052	upregulated
Myotonic Dystrophy	hsa-mir-221	2.22052	upregulated
Obesity	hsa-mir-221	2.22052	upregulated
Triple Negative Breast Neoplasms	hsa-mir-221	2.22052	upregulated
Alzheimer Disease	hsa-mir-34a	2.22052	upregulated
Astrocytoma	hsa-mir-34a	2.22052	upregulated
Carcinoma, Non-Small-Cell Lung	hsa-mir-34a	2.22052	upregulated
Cardiovascular Diseases	hsa-mir-34a	2.22052	upregulated
Inflammation	hsa-mir-34a	2.22052	upregulated
Liver Cirrhosis	hsa-mir-34a	2.22052	upregulated
Myelodysplastic Syndromes	hsa-mir-34a	2.22052	upregulated
Myotonic Dystrophy	hsa-mir-34a	2.22052	upregulated
Neoplasms	hsa-mir-34a	2.22052	upregulated
Osteonecrosis	hsa-mir-34a	2.22052	upregulated
Pulmonary Disease, Chronic Obstructive	hsa-mir-34a	2.22052	upregulated
Retinoblastoma	hsa-mir-34a	2.22052	upregulated
Solitary Fibrous Tumor, Pleural	hsa-mir-34a	2.22052	upregulated
Squamous Cell Carcinoma, Head and Neck	hsa-mir-34a	2.22052	upregulated
Aortic Aneurysm, Abdominal	hsa-mir-223	2.19067	upregulated
Atherosclerosis	hsa-mir-223	2.19067	upregulated
Atrial Fibrillation	hsa-mir-223	2.19067	upregulated
Carcinoma, Endometrioid	hsa-mir-223	2.19067	upregulated
Carcinoma, Squamous Cell	hsa-mir-223	2.19067	upregulated
Chorioamnionitis	hsa-mir-223	2.19067	upregulated
Choriocarcinoma	hsa-mir-223	2.19067	upregulated
Colorectal Adenocarcinoma	hsa-mir-223	2.19067	upregulated
Dermatitis, Atopic	hsa-mir-223	2.19067	upregulated
Endometriosis	hsa-mir-223	2.19067	upregulated
Gastrointestinal Neoplasms	hsa-mir-223	2.19067	upregulated
Head and Neck Neoplasms	hsa-mir-223	2.19067	upregulated
Helicobacter pylori	hsa-mir-223	2.19067	upregulated
Inflammatory Bowel Diseases	hsa-mir-223	2.19067	upregulated
Leukemia, Promyelocytic, Acute	hsa-mir-223	2.19067	upregulated
Medulloblastoma	hsa-mir-223	2.19067	upregulated
Melanoma	hsa-mir-223	2.19067	upregulated
Obesity	hsa-mir-223	2.19067	upregulated
Osteoarthritis, Knee	hsa-mir-223	2.19067	upregulated
Pregnancy, Ectopic	hsa-mir-223	2.19067	upregulated
Prostatic Neoplasms	hsa-mir-223	2.19067	upregulated
Reperfusion Injury	hsa-mir-223	2.19067	upregulated
Stomach Neoplasms	hsa-mir-223	2.19067	upregulated
Urinary Bladder Neoplasms	hsa-mir-223	2.19067	upregulated
Alzheimer Disease	hsa-mir-16	2.16168	upregulated
Arthritis, Rheumatoid	hsa-mir-16	2.16168	upregulated
Asthma	hsa-mir-16	2.16168	upregulated
Leukemia, Promyelocytic, Acute	hsa-mir-16	2.16168	upregulated
Lymphoma, B-Cell	hsa-mir-16	2.16168	upregulated
Scleroderma, Systemic	hsa-mir-16	2.16168	upregulated
Stomach Neoplasms	hsa-mir-16	2.16168	upregulated
Adenocarcinoma, Esophageal	hsa-mir-31	2.16168	upregulated
Atherosclerosis	hsa-mir-31	2.16168	upregulated
Carcinoma, Hepatocellular	hsa-mir-31	2.16168	upregulated
Carcinoma, Thyroid, Papillary	hsa-mir-31	2.16168	upregulated
Choriocarcinoma	hsa-mir-31	2.16168	upregulated
Colonic Neoplasms	hsa-mir-31	2.16168	upregulated
Colorectal Adenocarcinoma	hsa-mir-31	2.16168	upregulated
Colorectal Neoplasms	hsa-mir-31	2.16168	upregulated
Endocrine Gland Neoplasms	hsa-mir-31	2.16168	upregulated
Head and Neck Neoplasms	hsa-mir-31	2.16168	upregulated
Laryngeal Neoplasms	hsa-mir-31	2.16168	upregulated
Mouth Neoplasms	hsa-mir-31	2.16168	upregulated
Mucocutaneous Lymph Node Syndrome	hsa-mir-31	2.16168	upregulated
Psoriasis	hsa-mir-31	2.16168	upregulated
Rectal Neoplasms	hsa-mir-31	2.16168	upregulated
Retinal Neovascularization	hsa-mir-31	2.16168	upregulated
Sarcoma, Kaposi	hsa-mir-31	2.16168	upregulated
Solitary Fibrous Tumor, Pleural	hsa-mir-31	2.16168	upregulated
Thyroid Neoplasms	hsa-mir-31	2.16168	upregulated
Adenoviridae Infections	hsa-mir-17	2.13351	upregulated
Adrenocortical Carcinoma	hsa-mir-17	2.13351	upregulated
Carcinoma, Basal Cell	hsa-mir-17	2.13351	upregulated
Colorectal Adenocarcinoma	hsa-mir-17	2.13351	upregulated
Ependymoma	hsa-mir-17	2.13351	upregulated
Gastrointestinal Neoplasms	hsa-mir-17	2.13351	upregulated
Inflammation	hsa-mir-17	2.13351	upregulated
Leukemia, B-Cell	hsa-mir-17	2.13351	upregulated
Leukemia-Lymphoma, Adult T-Cell	hsa-mir-17	2.13351	upregulated
Lymphoma	hsa-mir-17	2.13351	upregulated
Neoplasms	hsa-mir-17	2.13351	upregulated
Stomach Neoplasms	hsa-mir-17	2.13351	upregulated
Stroke	hsa-mir-17	2.13351	upregulated
Toxoplasmosis	hsa-mir-17	2.13351	upregulated
Urinary Bladder Neoplasms	hsa-mir-17	2.13351	upregulated
Adenocarcinoma, Esophageal	hsa-mir-143	2.07944	upregulated
Adrenocortical Carcinoma	hsa-mir-143	2.07944	upregulated
Asthma	hsa-mir-143	2.07944	upregulated
Barrett Esophagus	hsa-mir-143	2.07944	upregulated
Breast Neoplasms	hsa-mir-143	2.07944	upregulated
Carcinoma, Nasopharyngeal	hsa-mir-143	2.07944	upregulated
Choriocarcinoma	hsa-mir-143	2.07944	upregulated
Endotoxemia	hsa-mir-143	2.07944	upregulated
Esophageal Neoplasms	hsa-mir-143	2.07944	upregulated
Esophagitis	hsa-mir-143	2.07944	upregulated
Hepatitis, Chronic	hsa-mir-143	2.07944	upregulated
Medulloblastoma	hsa-mir-143	2.07944	upregulated
Myocardial Infarction	hsa-mir-143	2.07944	upregulated
Obesity	hsa-mir-143	2.07944	upregulated
Osteosarcoma	hsa-mir-143	2.07944	upregulated
Rhinitis, Allergic	hsa-mir-143	2.07944	upregulated
Sepsis	hsa-mir-143	2.07944	upregulated
Alopecia	hsa-mir-125b	2.05347	upregulated
Amyotrophic Lateral Sclerosis	hsa-mir-125b	2.05347	upregulated
Epilepsy, Temporal Lobe	hsa-mir-125b	2.05347	upregulated
Hepatitis C	hsa-mir-125b	2.05347	upregulated
Leukemia	hsa-mir-125b	2.05347	upregulated
Non-alcoholic Fatty Liver Disease	hsa-mir-125b	2.05347	upregulated
Peritonitis	hsa-mir-125b	2.05347	upregulated
Squamous Cell Carcinoma, Head and Neck	hsa-mir-125b	2.05347	upregulated
Adenocarcinoma, Esophageal	hsa-mir-145	2.00346	upregulated
Adrenocortical Carcinoma	hsa-mir-145	2.00346	upregulated
Aortic Aneurysm	hsa-mir-145	2.00346	upregulated
Biliary Tract Neoplasms	hsa-mir-145	2.00346	upregulated
Carcinoma, Ovarian	hsa-mir-145	2.00346	upregulated
Eosinophilic Esophagitis	hsa-mir-145	2.00346	upregulated
Esophagitis	hsa-mir-145	2.00346	upregulated
Lymphoma, B-Cell	hsa-mir-145	2.00346	upregulated
Medulloblastoma	hsa-mir-145	2.00346	upregulated
Adrenocortical Carcinoma	hsa-mir-146a	1.95583	upregulated
Aortic Aneurysm, Abdominal	hsa-mir-146a	1.95583	upregulated
Carcinoma, Thyroid, Papillary	hsa-mir-146a	1.95583	upregulated
Colorectal Neoplasms	hsa-mir-146a	1.95583	upregulated
Creutzfeldt-Jakob Syndrome	hsa-mir-146a	1.95583	upregulated
Crohn Disease	hsa-mir-146a	1.95583	upregulated
Diabetic Nephropathies	hsa-mir-146a	1.95583	upregulated
Eosinophilic Esophagitis	hsa-mir-146a	1.95583	upregulated
Gerstmann-Straussler-Scheinker Disease	hsa-mir-146a	1.95583	upregulated
Hepatitis B	hsa-mir-146a	1.95583	upregulated
Hepatitis C	hsa-mir-146a	1.95583	upregulated
Inflammation	hsa-mir-146a	1.95583	upregulated
Inflammatory Bowel Diseases	hsa-mir-146a	1.95583	upregulated
Lichen Planus	hsa-mir-146a	1.95583	upregulated
Lung Neoplasms	hsa-mir-146a	1.95583	upregulated
Medulloblastoma	hsa-mir-146a	1.95583	upregulated
Nasopharyngeal Neoplasms	hsa-mir-146a	1.95583	upregulated
Neoplasms	hsa-mir-146a	1.95583	upregulated
Psoriasis	hsa-mir-146a	1.95583	upregulated
Sepsis	hsa-mir-146a	1.95583	upregulated
Stroke	hsa-mir-146a	1.95583	upregulated
Thyroid Carcinoma, Anaplastic	hsa-mir-146a	1.95583	upregulated
Thyroid Neoplasms	hsa-mir-146a	1.95583	upregulated
Urinary Bladder Neoplasms	hsa-mir-146a	1.95583	upregulated
Adrenocortical Carcinoma	hsa-mir-155	1.52737	upregulated
Aortic Aneurysm, Abdominal	hsa-mir-155	1.52737	upregulated
Carcinoma, Colon	hsa-mir-155	1.52737	upregulated
Carcinoma, Endometrioid	hsa-mir-155	1.52737	upregulated
Carcinoma, Neuroendocrine	hsa-mir-155	1.52737	upregulated
Colitis, Ulcerative	hsa-mir-155	1.52737	upregulated
Crohn Disease	hsa-mir-155	1.52737	upregulated
Demyelinating Diseases	hsa-mir-155	1.52737	upregulated
Diabetic Nephropathies	hsa-mir-155	1.52737	upregulated
Down Syndrome	hsa-mir-155	1.52737	upregulated
Gaucher Disease	hsa-mir-155	1.52737	upregulated
Glioblastoma	hsa-mir-155	1.52737	upregulated
Graft vs Host Disease	hsa-mir-155	1.52737	upregulated
Heart Defects, Congenital	hsa-mir-155	1.52737	upregulated
Hodgkin Disease	hsa-mir-155	1.52737	upregulated
Infection	hsa-mir-155	1.52737	upregulated
Leukemia	hsa-mir-155	1.52737	upregulated
Lichen Planus	hsa-mir-155	1.52737	upregulated
Liver Diseases, Alcoholic	hsa-mir-155	1.52737	upregulated
Lymphoma, B-Cell	hsa-mir-155	1.52737	upregulated
Melanoma	hsa-mir-155	1.52737	upregulated
Muscular Dystrophies	hsa-mir-155	1.52737	upregulated
Myocardial Infarction	hsa-mir-155	1.52737	upregulated
Osteoarthritis	hsa-mir-155	1.52737	upregulated
Prostatic Neoplasms	hsa-mir-155	1.52737	upregulated
Psoriasis	hsa-mir-155	1.52737	upregulated
Rectal Neoplasms	hsa-mir-155	1.52737	upregulated
Scleroderma, Systemic	hsa-mir-155	1.52737	upregulated
Squamous Cell Carcinoma, Head and Neck	hsa-mir-155	1.52737	upregulated
Stroke	hsa-mir-155	1.52737	upregulated
Thyroid Neoplasms	hsa-mir-155	1.52737	upregulated
Triple Negative Breast Neoplasms	hsa-mir-155	1.52737	upregulated
Vitiligo	hsa-mir-155	1.52737	upregulated
Acute Kidney Injury	hsa-mir-21	1.26268	upregulated
Acute Lung Injury	hsa-mir-21	1.26268	upregulated
Adrenocortical Carcinoma	hsa-mir-21	1.26268	upregulated
Alzheimer Disease	hsa-mir-21	1.26268	upregulated
Carcinoma, Colon	hsa-mir-21	1.26268	upregulated
Carcinoma, Ductal	hsa-mir-21	1.26268	upregulated
Carcinoma, Neuroendocrine	hsa-mir-21	1.26268	upregulated
Carcinoma, Pancreatic	hsa-mir-21	1.26268	upregulated
Carcinoma, Pancreatic Ductal	hsa-mir-21	1.26268	upregulated
Carcinoma, Renal Cell	hsa-mir-21	1.26268	upregulated
Carcinoma, Skin Appendage	hsa-mir-21	1.26268	upregulated
Carcinoma, Squamous Cell	hsa-mir-21	1.26268	upregulated
Carcinoma, Thyroid, Papillary	hsa-mir-21	1.26268	upregulated
Cardiomyopathy, Dilated	hsa-mir-21	1.26268	upregulated
Cardiovascular Diseases	hsa-mir-21	1.26268	upregulated
Cholesteatoma	hsa-mir-21	1.26268	upregulated
Choriocarcinoma	hsa-mir-21	1.26268	upregulated
Colitis, Ulcerative	hsa-mir-21	1.26268	upregulated
Colonic Neoplasms	hsa-mir-21	1.26268	upregulated
Coronary Artery Disease	hsa-mir-21	1.26268	upregulated
Demyelinating Diseases	hsa-mir-21	1.26268	upregulated
Diabetic Nephropathies	hsa-mir-21	1.26268	upregulated
Eclampsia	hsa-mir-21	1.26268	upregulated
Endocrine Gland Neoplasms	hsa-mir-21	1.26268	upregulated
Eosinophilic Esophagitis	hsa-mir-21	1.26268	upregulated
Fibromatosis, Aggressive	hsa-mir-21	1.26268	upregulated
Infection	hsa-mir-21	1.26268	upregulated
Inflammation	hsa-mir-21	1.26268	upregulated
Leukemia	hsa-mir-21	1.26268	upregulated
Lichen Planus	hsa-mir-21	1.26268	upregulated
Liver Neoplasms	hsa-mir-21	1.26268	upregulated
Medulloblastoma	hsa-mir-21	1.26268	upregulated
Multiple Myeloma	hsa-mir-21	1.26268	upregulated
Myocardial Reperfusion Injury	hsa-mir-21	1.26268	upregulated
Obesity	hsa-mir-21	1.26268	upregulated
Ovarian Neoplasms	hsa-mir-21	1.26268	upregulated
Periodontitis	hsa-mir-21	1.26268	upregulated
Prion Diseases	hsa-mir-21	1.26268	upregulated
Psoriasis	hsa-mir-21	1.26268	upregulated
Scleroderma, Systemic	hsa-mir-21	1.26268	upregulated
Sezary Syndrome	hsa-mir-21	1.26268	upregulated
Stroke	hsa-mir-21	1.26268	upregulated
Aortic Aneurysm, Thoracic	hsa-mir-21	-1.26268	downregulated
Carcinoma, Nasopharyngeal	hsa-mir-21	-1.26268	downregulated
Cardiomyopathy, Alcoholic	hsa-mir-21	-1.26268	downregulated
Diabetes Mellitus, Type 2	hsa-mir-21	-1.26268	downregulated
Fibromyalgia	hsa-mir-21	-1.26268	downregulated
Lymphoma	hsa-mir-21	-1.26268	downregulated
Neuroma	hsa-mir-21	-1.26268	downregulated
Non-alcoholic Fatty Liver Disease	hsa-mir-21	-1.26268	downregulated
Parkinson Disease	hsa-mir-21	-1.26268	downregulated
Pulmonary Fibrosis	hsa-mir-21	-1.26268	downregulated
Small Cell Lung Carcinoma	hsa-mir-21	-1.26268	downregulated
Behcet Syndrome	hsa-mir-155	-1.52737	downregulated
Carcinoma, Squamous Cell	hsa-mir-155	-1.52737	downregulated
Cardiomyopathy, Dilated	hsa-mir-155	-1.52737	downregulated
Choriocarcinoma	hsa-mir-155	-1.52737	downregulated
Inflammation	hsa-mir-155	-1.52737	downregulated
Mucocutaneous Lymph Node Syndrome	hsa-mir-155	-1.52737	downregulated
Myelodysplastic Syndromes	hsa-mir-155	-1.52737	downregulated
Obesity	hsa-mir-155	-1.52737	downregulated
Asthma	hsa-mir-146a	-1.95583	downregulated
Gastrointestinal Neoplasms	hsa-mir-146a	-1.95583	downregulated
Huntington Disease	hsa-mir-146a	-1.95583	downregulated
Lymphoma	hsa-mir-146a	-1.95583	downregulated
Obesity	hsa-mir-146a	-1.95583	downregulated
Papillomaviridae	hsa-mir-146a	-1.95583	downregulated
Periodontal Diseases	hsa-mir-146a	-1.95583	downregulated
Prostatic Neoplasms	hsa-mir-146a	-1.95583	downregulated
Reperfusion Injury	hsa-mir-146a	-1.95583	downregulated
Stomach Neoplasms	hsa-mir-146a	-1.95583	downregulated
Tuberculosis	hsa-mir-146a	-1.95583	downregulated
Aneurysm	hsa-mir-145	-2.00346	downregulated
Carcinoma, Basal Cell	hsa-mir-145	-2.00346	downregulated
Carcinoma, Endometrioid	hsa-mir-145	-2.00346	downregulated
Carcinoma, Non-Small-Cell Lung	hsa-mir-145	-2.00346	downregulated
Carcinoma, Renal Cell	hsa-mir-145	-2.00346	downregulated
Colitis, Ulcerative	hsa-mir-145	-2.00346	downregulated
Colorectal Adenocarcinoma	hsa-mir-145	-2.00346	downregulated
Fibromyalgia	hsa-mir-145	-2.00346	downregulated
Glioblastoma	hsa-mir-145	-2.00346	downregulated
Hepatoblastoma	hsa-mir-145	-2.00346	downregulated
Inflammation	hsa-mir-145	-2.00346	downregulated
Laryngeal Neoplasms	hsa-mir-145	-2.00346	downregulated
Meningioma	hsa-mir-145	-2.00346	downregulated
Myelodysplastic Syndromes	hsa-mir-145	-2.00346	downregulated
Small Cell Lung Carcinoma	hsa-mir-145	-2.00346	downregulated
Squamous Cell Carcinoma, Esophageal	hsa-mir-145	-2.00346	downregulated
Stomach Neoplasms	hsa-mir-145	-2.00346	downregulated
Triple Negative Breast Neoplasms	hsa-mir-145	-2.00346	downregulated
Uveal Melanoma	hsa-mir-145	-2.00346	downregulated
Vitiligo	hsa-mir-145	-2.00346	downregulated
Asthma	hsa-mir-125b	-2.05347	downregulated
Esophageal Neoplasms	hsa-mir-125b	-2.05347	downregulated
Inflammation	hsa-mir-125b	-2.05347	downregulated
Lichen Planus, Oral	hsa-mir-125b	-2.05347	downregulated
Pre-Eclampsia	hsa-mir-125b	-2.05347	downregulated
Respiratory Syncytial Virus Infections	hsa-mir-125b	-2.05347	downregulated
Stomach Neoplasms	hsa-mir-125b	-2.05347	downregulated
Thyroid Carcinoma, Anaplastic	hsa-mir-125b	-2.05347	downregulated
Tuberculosis, Pulmonary	hsa-mir-125b	-2.05347	downregulated
Carcinoma, Colon	hsa-mir-143	-2.07944	downregulated
Carcinoma, Non-Small-Cell Lung	hsa-mir-143	-2.07944	downregulated
Carcinoma, Renal Cell	hsa-mir-143	-2.07944	downregulated
Colitis, Ulcerative	hsa-mir-143	-2.07944	downregulated
Colorectal Adenocarcinoma	hsa-mir-143	-2.07944	downregulated
Fibromyalgia	hsa-mir-143	-2.07944	downregulated
Hepatitis C	hsa-mir-143	-2.07944	downregulated
Infection	hsa-mir-143	-2.07944	downregulated
Kidney Failure, Chronic	hsa-mir-143	-2.07944	downregulated
Neoplasms	hsa-mir-143	-2.07944	downregulated
Prostatic Neoplasms	hsa-mir-143	-2.07944	downregulated
Rhinitis, Allergic, Perennial	hsa-mir-143	-2.07944	downregulated
Small Cell Lung Carcinoma	hsa-mir-143	-2.07944	downregulated
Adenocarcinoma, Esophageal	hsa-mir-17	-2.13351	downregulated
Heart Diseases	hsa-mir-17	-2.13351	downregulated
Kidney Failure, Chronic	hsa-mir-17	-2.13351	downregulated
Leukemia	hsa-mir-17	-2.13351	downregulated
Lymphoma, Large B-Cell, Diffuse	hsa-mir-17	-2.13351	downregulated
Multiple Sclerosis	hsa-mir-17	-2.13351	downregulated
Ovarian Neoplasms	hsa-mir-17	-2.13351	downregulated
Precursor T-Cell Lymphoblastic Leukemia-Lymphoma	hsa-mir-17	-2.13351	downregulated
Prostatic Neoplasms	hsa-mir-17	-2.13351	downregulated
Retinoblastoma	hsa-mir-17	-2.13351	downregulated
Tuberculosis	hsa-mir-17	-2.13351	downregulated
Breast Neoplasms	hsa-mir-16	-2.16168	downregulated
Bronchiolitis Obliterans	hsa-mir-16	-2.16168	downregulated
Carcinoma, Pancreatic	hsa-mir-16	-2.16168	downregulated
Glioma	hsa-mir-16	-2.16168	downregulated
Hepatitis C	hsa-mir-16	-2.16168	downregulated
Lung Neoplasms	hsa-mir-16	-2.16168	downregulated
Multiple Sclerosis	hsa-mir-16	-2.16168	downregulated
Nephrotic Syndrome	hsa-mir-16	-2.16168	downregulated
Osteoarthritis	hsa-mir-16	-2.16168	downregulated
Solitary Fibrous Tumor, Pleural	hsa-mir-16	-2.16168	downregulated
Gastrointestinal Neoplasms	hsa-mir-31	-2.16168	downregulated
Glioblastoma	hsa-mir-31	-2.16168	downregulated
Glioma	hsa-mir-31	-2.16168	downregulated
Leukemia, Myelogenous, Chronic, BCR-ABL Positive	hsa-mir-31	-2.16168	downregulated
Medulloblastoma	hsa-mir-31	-2.16168	downregulated
Myocardial Infarction	hsa-mir-31	-2.16168	downregulated
Neoplasms	hsa-mir-31	-2.16168	downregulated
Pancreatic Neoplasms	hsa-mir-31	-2.16168	downregulated
Sarcoma, Ewing	hsa-mir-31	-2.16168	downregulated
Urinary Bladder Neoplasms	hsa-mir-31	-2.16168	downregulated
Acquired Immunodeficiency Syndrome	hsa-mir-223	-2.19067	downregulated
Fibromyalgia	hsa-mir-223	-2.19067	downregulated
Lung Neoplasms	hsa-mir-223	-2.19067	downregulated
Muscular Dystrophies	hsa-mir-223	-2.19067	downregulated
Myocardial Infarction	hsa-mir-223	-2.19067	downregulated
Osteosarcoma	hsa-mir-223	-2.19067	downregulated
Carcinoma, Squamous Cell	hsa-mir-221	-2.22052	downregulated
Cardiomyopathy, Alcoholic	hsa-mir-221	-2.22052	downregulated
Hepatitis B	hsa-mir-221	-2.22052	downregulated
Lymphoma, Large B-Cell, Diffuse	hsa-mir-221	-2.22052	downregulated
Lymphoma, Primary Effusion	hsa-mir-221	-2.22052	downregulated
Medulloblastoma	hsa-mir-221	-2.22052	downregulated
Spinal Stenosis	hsa-mir-221	-2.22052	downregulated
Adenoviridae Infections	hsa-mir-34a	-2.22052	downregulated
Carcinoma, Merkel Cell	hsa-mir-34a	-2.22052	downregulated
Cardiotoxicity	hsa-mir-34a	-2.22052	downregulated
Choriocarcinoma	hsa-mir-34a	-2.22052	downregulated
Esophageal Neoplasms	hsa-mir-34a	-2.22052	downregulated
Hepatoblastoma	hsa-mir-34a	-2.22052	downregulated
Liver Diseases	hsa-mir-34a	-2.22052	downregulated
Myocardial Ischemia	hsa-mir-34a	-2.22052	downregulated
Osteosarcoma	hsa-mir-34a	-2.22052	downregulated
Precursor T-Cell Lymphoblastic Leukemia-Lymphoma	hsa-mir-34a	-2.22052	downregulated
Small Cell Lung Carcinoma	hsa-mir-34a	-2.22052	downregulated
Stomach Neoplasms	hsa-mir-34a	-2.22052	downregulated
Carcinoma, Non-Small-Cell Lung	hsa-mir-126	-2.28304	downregulated
Carcinoma, Renal Cell	hsa-mir-126	-2.28304	downregulated
Cardiomyopathy, Dilated	hsa-mir-126	-2.28304	downregulated
Colonic Neoplasms	hsa-mir-126	-2.28304	downregulated
Endocrine Gland Neoplasms	hsa-mir-126	-2.28304	downregulated
Gastrointestinal Neoplasms	hsa-mir-126	-2.28304	downregulated
Glioblastoma	hsa-mir-126	-2.28304	downregulated
Hepatitis C	hsa-mir-126	-2.28304	downregulated
Inferior Wall Myocardial Infarction	hsa-mir-126	-2.28304	downregulated
Lymphoma	hsa-mir-126	-2.28304	downregulated
Pre-Eclampsia	hsa-mir-126	-2.28304	downregulated
Rhinitis, Allergic	hsa-mir-126	-2.28304	downregulated
Stomach Neoplasms	hsa-mir-126	-2.28304	downregulated
Stroke	hsa-mir-126	-2.28304	downregulated
Adrenal Cortex Neoplasms	hsa-mir-200b	-2.31583	downregulated
Barrett Esophagus	hsa-mir-200b	-2.31583	downregulated
Carcinoma, Non-Small-Cell Lung	hsa-mir-200b	-2.31583	downregulated
Carcinoma, Renal Cell	hsa-mir-200b	-2.31583	downregulated
Chondrosarcoma	hsa-mir-200b	-2.31583	downregulated
Choriocarcinoma	hsa-mir-200b	-2.31583	downregulated
Diabetic Nephropathies	hsa-mir-200b	-2.31583	downregulated
Endocrine Gland Neoplasms	hsa-mir-200b	-2.31583	downregulated
Endometriosis	hsa-mir-200b	-2.31583	downregulated
Gastrointestinal Neoplasms	hsa-mir-200b	-2.31583	downregulated
Helplessness, Learned	hsa-mir-200b	-2.31583	downregulated
Liver Cirrhosis	hsa-mir-200b	-2.31583	downregulated
Neoplasms	hsa-mir-200b	-2.31583	downregulated
Prolactinoma	hsa-mir-200b	-2.31583	downregulated
Squamous Cell Carcinoma, Head and Neck	hsa-mir-200b	-2.31583	downregulated
Endometriosis	hsa-mir-20a	-2.34973	downregulated
Glioblastoma	hsa-mir-20a	-2.34973	downregulated
Lymphoma, T-Cell	hsa-mir-20a	-2.34973	downregulated
Multiple Sclerosis	hsa-mir-20a	-2.34973	downregulated
Pre-Eclampsia	hsa-mir-20a	-2.34973	downregulated
Pulmonary Disease, Chronic Obstructive	hsa-mir-20a	-2.34973	downregulated
Retinoblastoma	hsa-mir-20a	-2.34973	downregulated
Carcinoma, Hepatocellular	hsa-mir-15a	-2.38482	downregulated
Carcinoma, Non-Small-Cell Lung	hsa-mir-15a	-2.38482	downregulated
Carcinoma, Pancreatic	hsa-mir-15a	-2.38482	downregulated
Carcinoma, Pancreatic Ductal	hsa-mir-15a	-2.38482	downregulated
Hepatitis B	hsa-mir-15a	-2.38482	downregulated
Liver Diseases	hsa-mir-15a	-2.38482	downregulated
Lymphoma	hsa-mir-15a	-2.38482	downregulated
Melanoma	hsa-mir-15a	-2.38482	downregulated
Multiple Sclerosis	hsa-mir-15a	-2.38482	downregulated
Nephrotic Syndrome	hsa-mir-15a	-2.38482	downregulated
Osteoarthritis	hsa-mir-15a	-2.38482	downregulated
Squamous Cell Carcinoma, Head and Neck	hsa-mir-15a	-2.38482	downregulated
Breast Neoplasms	hsa-mir-182	-2.38482	downregulated
Cardiotoxicity	hsa-mir-182	-2.38482	downregulated
Endometrial Neoplasms	hsa-mir-182	-2.38482	downregulated
Epstein-Barr Virus Infections	hsa-mir-182	-2.38482	downregulated
Heart Diseases	hsa-mir-182	-2.38482	downregulated
Helplessness, Learned	hsa-mir-182	-2.38482	downregulated
Melanoma	hsa-mir-182	-2.38482	downregulated
Adenoviridae Infections	hsa-mir-210	-2.38482	downregulated
Carcinoma, Hepatocellular	hsa-mir-1	-2.42119	downregulated
Carcinoma, Non-Small-Cell Lung	hsa-mir-1	-2.42119	downregulated
Carcinoma, Renal Cell	hsa-mir-1	-2.42119	downregulated
Cardiomegaly	hsa-mir-1	-2.42119	downregulated
Myositis	hsa-mir-1	-2.42119	downregulated
Pituitary Neoplasms	hsa-mir-1	-2.42119	downregulated
Retinitis Pigmentosa	hsa-mir-1	-2.42119	downregulated
Thrombocythemia, Essential	hsa-mir-1	-2.42119	downregulated
Carcinoma, Basal Cell	hsa-mir-183	-2.42119	downregulated
Endometrial Neoplasms	hsa-mir-183	-2.42119	downregulated
Epstein-Barr Virus Infections	hsa-mir-183	-2.42119	downregulated
Fatty Liver	hsa-mir-183	-2.42119	downregulated
Helplessness, Learned	hsa-mir-183	-2.42119	downregulated
Osteoarthritis	hsa-mir-183	-2.42119	downregulated
Carcinoma, Adenoid Cystic	hsa-mir-222	-2.42119	downregulated
Carcinoma, Squamous Cell	hsa-mir-222	-2.42119	downregulated
Colonic Neoplasms	hsa-mir-222	-2.42119	downregulated
Lymphoma, Primary Effusion	hsa-mir-222	-2.42119	downregulated
Myelodysplastic Syndromes	hsa-mir-222	-2.42119	downregulated
Arteriosclerosis Obliterans	hsa-mir-142	-2.45893	downregulated
Carcinoma, Colon	hsa-mir-142	-2.45893	downregulated
Carcinoma, Hepatocellular	hsa-mir-142	-2.45893	downregulated
Carcinoma, Squamous Cell	hsa-mir-142	-2.45893	downregulated
Colonic Neoplasms	hsa-mir-142	-2.45893	downregulated
Endometriosis	hsa-mir-142	-2.45893	downregulated
Graft Rejection	hsa-mir-142	-2.45893	downregulated
[truncated: 1,359 more rows]
