# Supplementary material for: MicroRNA–disease Network Analysis Repurposes Methotrexate for the Treatment of Abdominal Aortic Aneurysm in Mice
Source: Genomics Proteomics Bioinformatics. 2022 Aug 24;21(5):1030–42. doi: 10.1016/j.gpb.2022.08.002 (PMC10928436; doi:10.1016/j.gpb.2022.08.002)
Supplement: Supplementary Table S3 — The distribution pattern of edges in MRDN [file mmc3.xlsx]

## Sheet: Table S3
Table S3 The distribution pattern of edges in MRDN
	Intra-class	Inter-class
Within network	611	1829
Not in network	7541	36075
Fisher’s exact Test	P = 1.02E-20
Note: MRDN, miRNA-based disease network.
