# Supplementary material for: MicroRNA–disease Network Analysis Repurposes Methotrexate for the Treatment of Abdominal Aortic Aneurysm in Mice
Source: Genomics Proteomics Bioinformatics. 2022 Aug 24;21(5):1030–42. doi: 10.1016/j.gpb.2022.08.002 (PMC10928436; doi:10.1016/j.gpb.2022.08.002)
Supplement: Supplementary Table S4 — Top category of disease neighbors [file mmc4.xlsx]

## Sheet: Table S4
Table S4 Top category of disease neighbors
Node	Category	Degree	Neighbors_from_same_category	Top_category_of_neighbors	Neighbors_from_top_category
Glioma	Neoplasms	24	22	Neoplasms	22
Head and Neck Neoplasms	Neoplasms	29	21	Neoplasms	21
Sarcoma, Kaposi	Neoplasms	31	21	Neoplasms	21
Triple Negative Breast Neoplasms	Neoplasms	50	21	Neoplasms	21
Neoplasms	Neoplasms	23	19	Neoplasms	19
Squamous Cell Carcinoma, Esophageal	Neoplasms	31	19	Neoplasms	19
Colorectal Adenocarcinoma	Neoplasms	29	18	Neoplasms	18
Thyroid Neoplasms	Neoplasms	28	18	Neoplasms	18
Breast Neoplasms	Neoplasms	18	17	Neoplasms	17
Lymphoma, Primary Effusion	Neoplasms	26	17	Neoplasms	17
Adenocarcinoma, Esophageal	Neoplasms	34	16	Neoplasms	16
Carcinoma, Non-Small-Cell Lung	Neoplasms	20	16	Neoplasms	16
Carcinoma, Pancreatic	Neoplasms	36	16	Neoplasms	16
Colorectal Neoplasms	Neoplasms	21	16	Neoplasms	16
Digestive System Neoplasms	Neoplasms	28	16	Neoplasms	16
Nasopharyngeal Neoplasms	Neoplasms	25	16	Neoplasms	16
Cholangiocarcinoma	Neoplasms	34	15	Neoplasms	15
Endocrine Gland Neoplasms	Neoplasms	29	15	Neoplasms	15
Carcinoma, Thyroid, Medullary	Neoplasms	36	14	Neoplasms	14
Carcinoma, Thyroid, Papillary	Neoplasms	36	14	Neoplasms	14
Glioblastoma	Neoplasms	19	14	Neoplasms	14
Pancreatic Neoplasms	Neoplasms	16	14	Neoplasms	14
Adrenocortical Carcinoma	Neoplasms	22	13	Neoplasms	13
Lymphoma	Neoplasms	24	13	Neoplasms	13
Lymphoma, B-Cell	Neoplasms	26	13	Neoplasms	13
Mesothelioma	Neoplasms	24	13	Neoplasms	13
Small Cell Lung Carcinoma	Neoplasms	38	13	Neoplasms	13
Uterine Cervical Neoplasms	Neoplasms	16	13	Neoplasms	13
Carcinoma, Endometrioid	Neoplasms	21	12	Neoplasms	12
Esophageal Neoplasms	Neoplasms	13	12	Neoplasms	12
Lung Neoplasms	Neoplasms	16	12	Neoplasms	12
Lymphoma, T-Cell	Neoplasms	33	12	Neoplasms	12
Urinary Bladder Neoplasms	Neoplasms	16	12	Neoplasms	12
Astrocytoma	Neoplasms	18	11	Neoplasms	11
Carcinoma, Renal Cell	Neoplasms	16	11	Neoplasms	11
Choriocarcinoma	Neoplasms	38	11	Neoplasms	11
Leukemia, B-Cell	Neoplasms	23	11	Neoplasms	11
Neuroblastoma	Neoplasms	20	11	Neoplasms	11
Osteosarcoma	Neoplasms	19	11	Neoplasms	11
Adenocarcinoma, Lung	Neoplasms	24	10	Neoplasms	10
Arthritis, Rheumatoid	Immune System Diseases	53	10	Immune System Diseases	10
Arthritis, Rheumatoid	Immune System Diseases	53	10	Neoplasms	10
Carcinoma, Ehrlich Tumor	Neoplasms	24	10	Neoplasms	10
Carcinoma, Neuroendocrine	Neoplasms	31	10	Neoplasms	10
Hodgkin Disease	Neoplasms	30	10	Neoplasms	10
Laryngeal Neoplasms	Neoplasms	20	10	Neoplasms	10
Leukemia	Neoplasms	28	10	Neoplasms	10
Leukemia, Myeloid, Acute	Neoplasms	26	10	Neoplasms	10
Liver Neoplasms	Neoplasms	19	10	Neoplasms	10
Ovarian Neoplasms	Neoplasms	11	10	Neoplasms	10
Retinoblastoma	Neoplasms	16	10	Neoplasms	10
Squamous Cell Carcinoma, Head and Neck	Neoplasms	13	10	Neoplasms	10
Stomach Neoplasms	Neoplasms	11	10	Neoplasms	10
Adrenal Cortex Neoplasms	Neoplasms	21	9	Neoplasms	9
Biliary Tract Neoplasms	Neoplasms	13	9	Neoplasms	9
Endometrial Neoplasms	Neoplasms	17	9	Neoplasms	9
Leukemia, Lymphocytic, Chronic, B-Cell	Neoplasms	31	9	Neoplasms	9
Lymphoma, Large B-Cell, Diffuse	Neoplasms	34	9	Neoplasms	9
Myocardial Infarction	Cardiovascular Diseases	32	9	Neoplasms	10
Pheochromocytoma	Neoplasms	16	9	Neoplasms	9
Precursor T-Cell Lymphoblastic Leukemia-Lymphoma	Neoplasms	26	9	Neoplasms	9
Salivary Gland Neoplasms	Neoplasms	13	9	Neoplasms	9
Carcinoma, Squamous Cell	Neoplasms	20	8	Neoplasms	8
Ependymoma	Neoplasms	11	8	Neoplasms	8
Gastrointestinal Neoplasms	Neoplasms	17	8	Neoplasms	8
Lupus Erythematosus, Systemic	Immune System Diseases	51	8	Neoplasms	9
Lupus Erythematosus, Systemic	Immune System Diseases	51	8	Nervous System Diseases	9
Aortic Aneurysm, Thoracic	Cardiovascular Diseases	25	7	Cardiovascular Diseases	7
Aortic Aneurysm, Thoracic	Cardiovascular Diseases	25	7	Neoplasms	7
Atherosclerosis	Cardiovascular Diseases	60	7	Neoplasms	19
Carcinoma, Ductal	Neoplasms	17	7	Neoplasms	7
Carcinoma, Ovarian	Neoplasms	15	7	Neoplasms	7
Carcinoma, Skin Appendage	Neoplasms	17	7	Neoplasms	7
Neurilemmoma	Neoplasms	12	7	Neoplasms	7
Sarcoma	Neoplasms	19	7	Neoplasms	7
Carcinoma, Colon	Neoplasms	18	6	Neoplasms	6
Cardiomyopathy, Hypertrophic	Cardiovascular Diseases	39	6	Neoplasms	18
Cardiovascular Diseases	Cardiovascular Diseases	26	6	Neoplasms	10
Coronary Artery Disease	Cardiovascular Diseases	25	6	Neoplasms	7
Fibromatosis, Aggressive	Neoplasms	13	6	Neoplasms	6
Inferior Wall Myocardial Infarction	Cardiovascular Diseases	19	6	Cardiovascular Diseases	6
Leukemia, Promyelocytic, Acute	Neoplasms	26	6	Neoplasms	6
Neuroma	Neoplasms	15	6	Neoplasms	6
Pituitary Neoplasms	Neoplasms	26	6	Cardiovascular Diseases	10
Prostatic Neoplasms	Neoplasms	7	6	Neoplasms	6
Carcinoma, Pancreatic Ductal	Neoplasms	12	5	Neoplasms	5
Cardiomyopathy, Dilated	Cardiovascular Diseases	14	5	Cardiovascular Diseases	5
Colonic Neoplasms	Neoplasms	6	5	Neoplasms	5
Dermatitis, Atopic	Immune System Diseases	49	5	Neoplasms	17
Heart Failure	Cardiovascular Diseases	26	5	Neoplasms	7
Leukemia, Biphenotypic, Acute	Neoplasms	11	5	Neoplasms	5
Multiple Myeloma	Neoplasms	9	5	Neoplasms	5
Reperfusion Injury	Cardiovascular Diseases	53	5	Neoplasms	18
Solitary Fibrous Tumor, Pleural	Neoplasms	9	5	Neoplasms	5
Thyroid Carcinoma, Anaplastic	Neoplasms	37	5	Cardiovascular Diseases	6
Thyroid Carcinoma, Anaplastic	Neoplasms	37	5	Nervous System Diseases	6
Waldenstrom Macroglobulinemia	Immune System Diseases	28	5	Neoplasms	9
Acquired Immunodeficiency Syndrome	Immune System Diseases	28	4	Neoplasms	5
Barrett Esophagus	Digestive System Diseases	30	4	Neoplasms	13
Cardiomegaly	Cardiovascular Diseases	12	4	Cardiovascular Diseases	4
Eosinophilic Esophagitis	Immune System Diseases	44	4	Neoplasms	11
Leukemia, Myelogenous, Chronic, BCR-ABL Positive	Neoplasms	19	4	Immune System Diseases	4
Leukemia, Myelogenous, Chronic, BCR-ABL Positive	Neoplasms	19	4	Neoplasms	4
Multiple Endocrine Neoplasia Type 1	Neoplasms	12	4	Neoplasms	4
Myotonic Dystrophy	Nervous System Diseases	20	4	Neoplasms	9
Alopecia	Skin and Connective Tissue Diseases	20	3	Neoplasms	4
Alzheimer Disease	Nervous System Diseases	23	3	Neoplasms	7
Aortic Valve Insufficiency	Cardiovascular Diseases	18	3	Neoplasms	7
Aortic Valve Stenosis	Cardiovascular Diseases	18	3	Neoplasms	7
Asthma	Immune System Diseases	15	3	Neoplasms	7
Burkitt Lymphoma	Neoplasms	3	3	Neoplasms	3
Carcinoma, Adenoid Cystic	Neoplasms	7	3	Neoplasms	3
Carcinoma, Hepatocellular	Neoplasms	4	3	Neoplasms	3
Carcinoma, Nasopharyngeal	Neoplasms	10	3	Neoplasms	3
Colitis, Ulcerative	Digestive System Diseases	44	3	Neoplasms	17
Graft vs Host Disease	Immune System Diseases	18	3	Neoplasms	4
Heart Defects, Congenital	Cardiovascular Diseases	22	3	Neoplasms	6
Hepatitis, Chronic	Digestive System Diseases	10	3	Digestive System Diseases	3
Huntington Disease	Nervous System Diseases	19	3	Immune System Diseases	4
Lichen Planus	Skin and Connective Tissue Diseases	48	3	Neoplasms	11
Lichen Planus, Oral	Skin and Connective Tissue Diseases	12	3	Skin and Connective Tissue Diseases	3
Liver Failure	Digestive System Diseases	12	3	Neoplasms	4
Medulloblastoma	Neoplasms	3	3	Neoplasms	3
Melanoma	Neoplasms	5	3	Neoplasms	3
Mouth Neoplasms	Neoplasms	6	3	Neoplasms	3
Non-alcoholic Fatty Liver Disease	Digestive System Diseases	21	3	Neoplasms	5
Parkinson Disease	Nervous System Diseases	9	3	Neoplasms	4
Psoriasis	Skin and Connective Tissue Diseases	27	3	Neoplasms	9
Rectal Neoplasms	Neoplasms	4	3	Neoplasms	3
Rhabdomyosarcoma	Neoplasms	21	3	Cardiovascular Diseases	8
Sarcoma, Ewing	Neoplasms	6	3	Neoplasms	3
Sjogren's Syndrome	Immune System Diseases	29	3	Nervous System Diseases	5
Uveal Melanoma	Neoplasms	10	3	Neoplasms	3
Atrial Fibrillation	Cardiovascular Diseases	25	2	Neoplasms	10
Autoimmune Diseases	Immune System Diseases	18	2	Neoplasms	7
Carcinoma, Basal Cell	Neoplasms	3	2	Neoplasms	2
Carcinoma, Merkel Cell	Neoplasms	7	2	Cardiovascular Diseases	2
Carcinoma, Merkel Cell	Neoplasms	7	2	Digestive System Diseases	2
Carcinoma, Merkel Cell	Neoplasms	7	2	Neoplasms	2
Chondrosarcoma	Neoplasms	4	2	Neoplasms	2
Colitis	Digestive System Diseases	8	2	Digestive System Diseases	2
Colitis	Digestive System Diseases	8	2	Neoplasms	2
Colitis	Digestive System Diseases	8	2	Urogenital Diseases and Pregnancy Complications	2
Creutzfeldt-Jakob Syndrome	Nervous System Diseases	16	2	Immune System Diseases	4
Demyelinating Diseases	Nervous System Diseases	31	2	Neoplasms	11
Diabetes Mellitus, Type 1	Immune System Diseases	10	2	Neoplasms	3
Down Syndrome	Nervous System Diseases	18	2	Immune System Diseases	4
Down Syndrome	Nervous System Diseases	18	2	Neoplasms	4
Endometriosis	Urogenital Diseases and Pregnancy Complications	14	2	Neoplasms	7
Esophagitis	Digestive System Diseases	22	2	Neoplasms	8
Gaucher Disease	Nervous System Diseases	18	2	Immune System Diseases	4
Gaucher Disease	Nervous System Diseases	18	2	Neoplasms	4
Gerstmann-Straussler-Scheinker Disease	Nervous System Diseases	16	2	Immune System Diseases	4
Hepatitis C	Virus Diseases	13	2	Neoplasms	5
Hepatoblastoma	Neoplasms	7	2	Nervous System Diseases	4
HIV Infections	Immune System Diseases	18	2	Cardiovascular Diseases	4
Hypertrophy	Others	14	2	Cardiovascular Diseases	4
Inflammation	Others	33	2	Neoplasms	20
Leukemia-Lymphoma, Adult T-Cell	Neoplasms	6	2	Neoplasms	2
Leukemia, Lymphoid	Neoplasms	3	2	Neoplasms	2
Liver Cirrhosis	Digestive System Diseases	28	2	Neoplasms	10
Liver Diseases, Alcoholic	Digestive System Diseases	21	2	Neoplasms	5
Lupus Nephritis	Immune System Diseases	7	2	Cardiovascular Diseases	2
Lupus Nephritis	Immune System Diseases	7	2	Immune System Diseases	2
Macular Degeneration	Others	12	2	Neoplasms	4
Meningioma	Neoplasms	8	2	Digestive System Diseases	2
Meningioma	Neoplasms	8	2	Neoplasms	2
Multiple Sclerosis	Immune System Diseases	13	2	Neoplasms	7
Muscular Dystrophies	Nervous System Diseases	6	2	Neoplasms	2
Muscular Dystrophies	Nervous System Diseases	6	2	Nervous System Diseases	2
Mycosis Fungoides	Immune System Diseases	28	2	Neoplasms	20
Periodontal Diseases	Others	20	2	Immune System Diseases	4
Retinitis Pigmentosa	Others	20	2	Neoplasms	7
Rhinitis, Allergic	Immune System Diseases	8	2	Neoplasms	3
Rhinitis, Allergic, Perennial	Immune System Diseases	14	2	Neoplasms	7
Seizures	Nervous System Diseases	4	2	Neoplasms	2
Seizures	Nervous System Diseases	4	2	Nervous System Diseases	2
Seminoma	Neoplasms	3	2	Neoplasms	2
Sepsis	Bacterial Infections and Mycoses	21	2	Neoplasms	6
Testicular Neoplasms	Neoplasms	6	2	Cardiovascular Diseases	2
Testicular Neoplasms	Neoplasms	6	2	Neoplasms	2
Acute Lung Injury	Respiratory Tract Diseases	22	1	Neoplasms	11
Amyotrophic Lateral Sclerosis	Nervous System Diseases	20	1	Immune System Diseases	4
Amyotrophic Lateral Sclerosis	Nervous System Diseases	20	1	Skin and Connective Tissue Diseases	4
Aneurysm	Cardiovascular Diseases	7	1	Digestive System Diseases	2
Aortic Aneurysm	Cardiovascular Diseases	10	1	Neoplasms	4
Aortic Aneurysm, Abdominal	Cardiovascular Diseases	28	1	Immune System Diseases	7
Arteriosclerosis Obliterans	Cardiovascular Diseases	6	1	Immune System Diseases	2
Asthenozoospermia	Urogenital Diseases and Pregnancy Complications	3	1	Neoplasms	2
Azoospermia	Urogenital Diseases and Pregnancy Complications	21	1	Neoplasms	12
Bronchiolitis Obliterans	Respiratory Tract Diseases	9	1	Neoplasms	5
Carcinoma, Thyroid, Follicular	Neoplasms	4	1	Nutritional and Metabolic Diseases	2
Cardiotoxicity	Cardiovascular Diseases	7	1	Immune System Diseases	2
Cardiotoxicity	Cardiovascular Diseases	7	1	Nervous System Diseases	2
Cataract	Others	8	1	Neoplasms	3
Cholesteatoma	Others	20	1	Neoplasms	14
Cutaneous Melanoma	Neoplasms	3	1	Neoplasms	1
Cutaneous Melanoma	Neoplasms	3	1	Others	1
Cutaneous Melanoma	Neoplasms	3	1	Parasitic Diseases	1
Diabetes Mellitus	Nutritional and Metabolic Diseases	7	1	Neoplasms	3
Diabetes Mellitus, Type 2	Nutritional and Metabolic Diseases	23	1	Neoplasms	9
Diabetic Cardiomyopathies	Cardiovascular Diseases	4	1	Neoplasms	2
Endotoxemia	Bacterial Infections and Mycoses	24	1	Immune System Diseases	5
Epilepsy, Temporal Lobe	Nervous System Diseases	21	1	Neoplasms	7
Fatty Liver	Digestive System Diseases	10	1	Neoplasms	5
Helplessness, Learned	Others	29	1	Neoplasms	14
Hemangioma, Cavernous, Central Nervous System	Cardiovascular Diseases	14	1	Neoplasms	4
Hepatitis B	Virus Diseases	28	1	Neoplasms	13
Hepatitis C, Chronic	Virus Diseases	9	1	Cardiovascular Diseases	4
Hepatitis, Alcoholic	Digestive System Diseases	9	1	Neoplasms	4
Inflammatory Bowel Diseases	Digestive System Diseases	13	1	Immune System Diseases	3
Kidney Diseases	Urogenital Diseases and Pregnancy Complications	10	1	Cardiovascular Diseases	4
Kidney Failure, Chronic	Urogenital Diseases and Pregnancy Complications	19	1	Neoplasms	5
Kidney Neoplasms	Neoplasms	3	1	Neoplasms	1
Kidney Neoplasms	Neoplasms	3	1	Others	1
Kidney Neoplasms	Neoplasms	3	1	Parasitic Diseases	1
Liver Diseases	Digestive System Diseases	18	1	Neoplasms	7
Lung Diseases, Interstitial	Respiratory Tract Diseases	11	1	Immune System Diseases	3
Lymphoma, Mantle-Cell	Neoplasms	5	1	Cardiovascular Diseases	2
Lymphoma, Non-Hodgkin	Neoplasms	6	1	Digestive System Diseases	1
Lymphoma, Non-Hodgkin	Neoplasms	6	1	Musculoskeletal Diseases	1
Lymphoma, Non-Hodgkin	Neoplasms	6	1	Neoplasms	1
Lymphoma, Non-Hodgkin	Neoplasms	6	1	Nutritional and Metabolic Diseases	1
Lymphoma, Non-Hodgkin	Neoplasms	6	1	Skin and Connective Tissue Diseases	1
Lymphoma, Non-Hodgkin	Neoplasms	6	1	Urogenital Diseases and Pregnancy Complications	1
Mucocutaneous Lymph Node Syndrome	Skin and Connective Tissue Diseases	18	1	Neoplasms	6
Myelodysplastic Syndromes	Hemic and Lymphatic Diseases	47	1	Neoplasms	11
Myocardial Ischemia	Cardiovascular Diseases	12	1	Neoplasms	6
Myocardial Reperfusion Injury	Cardiovascular Diseases	25	1	Neoplasms	8
Nephrosclerosis	Urogenital Diseases and Pregnancy Complications	18	1	Neoplasms	7
Papillomaviridae	Others	16	1	Immune System Diseases	4
Periodontitis	Others	17	1	Neoplasms	12
Precursor B-Cell Lymphoblastic Leukemia-Lymphoma	Neoplasms	9	1	Cardiovascular Diseases	5
Pregnancy, Ectopic	Urogenital Diseases and Pregnancy Complications	8	1	Immune System Diseases	2
Rhinitis, Vasomotor	Respiratory Tract Diseases	3	1	Nutritional and Metabolic Diseases	1
Rhinitis, Vasomotor	Respiratory Tract Diseases	3	1	Respiratory Tract Diseases	1
Rhinitis, Vasomotor	Respiratory Tract Diseases	3	1	Skin and Connective Tissue Diseases	1
Sarcoma, Synovial	Neoplasms	7	1	Immune System Diseases	2
Sezary Syndrome	Immune System Diseases	17	1	Neoplasms	9
Shock, Hemorrhagic	Others	13	1	Cardiovascular Diseases	5
Stroke	Nervous System Diseases	31	1	Neoplasms	10
Thrombocythemia, Essential	Hemic and Lymphatic Diseases	19	1	Cardiovascular Diseases	7
Tuberculosis	Bacterial Infections and Mycoses	23	1	Nervous System Diseases	5
Vitiligo	Skin and Connective Tissue Diseases	25	1	Neoplasms	8
Abortion, Habitual	Urogenital Diseases and Pregnancy Complications	3	0	Neoplasms	3
Acute Kidney Injury	Urogenital Diseases and Pregnancy Complications	12	0	Neoplasms	8
Adenoviridae Infections	Virus Diseases	1	0	Neoplasms	1
Arbovirus Infections	Virus Diseases	4	0	Musculoskeletal Diseases	1
Arbovirus Infections	Virus Diseases	4	0	Neoplasms	1
Arbovirus Infections	Virus Diseases	4	0	Nutritional and Metabolic Diseases	1
Arbovirus Infections	Virus Diseases	4	0	Others	1
Autism Spectrum Disorder	Others	1	0	Neoplasms	1
Behcet Syndrome	Skin and Connective Tissue Diseases	3	0	Digestive System Diseases	1
Behcet Syndrome	Skin and Connective Tissue Diseases	3	0	Neoplasms	1
Behcet Syndrome	Skin and Connective Tissue Diseases	3	0	Nervous System Diseases	1
Brain Ischemia	Cardiovascular Diseases	6	0	Neoplasms	5
Burns	Others	4	0	Skin and Connective Tissue Diseases	2
Carcinoma, Signet Ring Cell	Neoplasms	1	0	Cardiovascular Diseases	1
Cardiomyopathy, Alcoholic	Cardiovascular Diseases	3	0	Neoplasms	2
Chordoma	Neoplasms	1	0	Musculoskeletal Diseases	1
Chorioamnionitis	Urogenital Diseases and Pregnancy Complications	12	0	Cardiovascular Diseases	3
Chorioamnionitis	Urogenital Diseases and Pregnancy Complications	12	0	Immune System Diseases	3
Constriction, Pathologic	Others	4	0	Digestive System Diseases	1
Constriction, Pathologic	Others	4	0	Hemic and Lymphatic Diseases	1
Constriction, Pathologic	Others	4	0	Respiratory Tract Diseases	1
Constriction, Pathologic	Others	4	0	Urogenital Diseases and Pregnancy Complications	1
Crohn Disease	Digestive System Diseases	22	0	Immune System Diseases	6
Cystitis, Interstitial	Urogenital Diseases and Pregnancy Complications	2	0	Neoplasms	1
Cystitis, Interstitial	Urogenital Diseases and Pregnancy Complications	2	0	Others	1
Cytomegalovirus Retinitis	Virus Diseases	2	0	Immune System Diseases	1
Cytomegalovirus Retinitis	Virus Diseases	2	0	Skin and Connective Tissue Diseases	1
Diabetic Nephropathies	Nutritional and Metabolic Diseases	40	0	Neoplasms	17
Eclampsia	Urogenital Diseases and Pregnancy Complications	22	0	Neoplasms	9
Epstein-Barr Virus Infections	Virus Diseases	11	0	Neoplasms	6
Fibromyalgia	Nervous System Diseases	22	0	Neoplasms	5
Follicular Atresia	Others	3	0	Bacterial Infections and Mycoses	1
Follicular Atresia	Others	3	0	Cardiovascular Diseases	1
Follicular Atresia	Others	3	0	Neoplasms	1
Glaucoma	Others	4	0	Musculoskeletal Diseases	1
Glaucoma	Others	4	0	Neoplasms	1
Glaucoma	Others	4	0	Nutritional and Metabolic Diseases	1
Glaucoma	Others	4	0	Virus Diseases	1
Glomerulonephritis	Urogenital Diseases and Pregnancy Complications	12	0	Neoplasms	5
Graft Rejection	Others	11	0	Cardiovascular Diseases	4
Heart Diseases	Cardiovascular Diseases	1	0	Neoplasms	1
Helicobacter pylori	Others	14	0	Neoplasms	4
Hematologic Neoplasms	Neoplasms	2	0	Cardiovascular Diseases	1
Hematologic Neoplasms	Neoplasms	2	0	Nervous System Diseases	1
Hepatitis B, Chronic	Virus Diseases	4	0	Neoplasms	1
Hepatitis B, Chronic	Virus Diseases	4	0	Others	1
Hepatitis B, Chronic	Virus Diseases	4	0	Parasitic Diseases	1
Hepatitis B, Chronic	Virus Diseases	4	0	Skin and Connective Tissue Diseases	1
Hirschsprung Disease	Digestive System Diseases	11	0	Cardiovascular Diseases	4
Hirschsprung Disease	Digestive System Diseases	11	0	Neoplasms	4
HIV-Associated Lipodystrophy Syndrome	Immune System Diseases	4	0	Cardiovascular Diseases	2
Hyperglycemia	Nutritional and Metabolic Diseases	5	0	Neoplasms	3
Hypertension, Pulmonary	Respiratory Tract Diseases	15	0	Neoplasms	4
Hypoxia-Ischemia, Brain	Nervous System Diseases	9	0	Neoplasms	4
Idiopathic Pulmonary Fibrosis	Respiratory Tract Diseases	2	0	Digestive System Diseases	1
Idiopathic Pulmonary Fibrosis	Respiratory Tract Diseases	2	0	Neoplasms	1
Infection	Bacterial Infections and Mycoses	4	0	Neoplasms	3
Infertility	Urogenital Diseases and Pregnancy Complications	4	0	Cardiovascular Diseases	1
Infertility	Urogenital Diseases and Pregnancy Complications	4	0	Digestive System Diseases	1
Infertility	Urogenital Diseases and Pregnancy Complications	4	0	Nervous System Diseases	1
Infertility	Urogenital Diseases and Pregnancy Complications	4	0	Nutritional and Metabolic Diseases	1
Infertility, Male	Urogenital Diseases and Pregnancy Complications	6	0	Neoplasms	5
Intervertebral Disc Degeneration	Musculoskeletal Diseases	4	0	Neoplasms	1
Intervertebral Disc Degeneration	Musculoskeletal Diseases	4	0	Nutritional and Metabolic Diseases	1
Intervertebral Disc Degeneration	Musculoskeletal Diseases	4	0	Others	1
Intervertebral Disc Degeneration	Musculoskeletal Diseases	4	0	Virus Diseases	1
Ischemia	Others	7	0	Neoplasms	6
Leukemia, Myeloid	Neoplasms	1	0	Nervous System Diseases	1
Liver Cirrhosis, Biliary	Digestive System Diseases	14	0	Cardiovascular Diseases	5
Liver Cirrhosis, Biliary	Digestive System Diseases	14	0	Neoplasms	5
Muscular Atrophy	Nervous System Diseases	3	0	Cardiovascular Diseases	2
Muscular Atrophy, Spinal	Nervous System Diseases	5	0	Neoplasms	3
Muscular Dystrophy, Facioscapulohumeral	Nervous System Diseases	3	0	Neoplasms	3
Musculoskeletal Abnormalities	Musculoskeletal Diseases	24	0	Cardiovascular Diseases	8
Myositis	Nervous System Diseases	11	0	Cardiovascular Diseases	4
Nephrotic Syndrome	Urogenital Diseases and Pregnancy Complications	18	0	Neoplasms	6
Nervous System Diseases	Nervous System Diseases	7	0	Neoplasms	3
Neurodegenerative Diseases	Nervous System Diseases	1	0	Neoplasms	1
Neurotoxicity Syndromes	Nervous System Diseases	3	0	Neoplasms	3
Niemann-Pick Disease, Type C	Nervous System Diseases	7	0	Neoplasms	4
Obesity	Nutritional and Metabolic Diseases	19	0	Neoplasms	8
Osteoarthritis	Musculoskeletal Diseases	32	0	Neoplasms	13
Osteoarthritis, Knee	Musculoskeletal Diseases	12	0	Cardiovascular Diseases	3
Osteoarthritis, Knee	Musculoskeletal Diseases	12	0	Immune System Diseases	3
Osteogenesis Imperfecta	Musculoskeletal Diseases	9	0	Neoplasms	3
Osteonecrosis	Musculoskeletal Diseases	7	0	Neoplasms	3
Osteoporosis	Nutritional and Metabolic Diseases	4	0	Musculoskeletal Diseases	1
Osteoporosis	Nutritional and Metabolic Diseases	4	0	Neoplasms	1
Osteoporosis	Nutritional and Metabolic Diseases	4	0	Others	1
Osteoporosis	Nutritional and Metabolic Diseases	4	0	Virus Diseases	1
Otitis Media	Others	8	0	Cardiovascular Diseases	2
Otitis Media	Others	8	0	Immune System Diseases	2
Pancreatitis, Acute Necrotizing	Digestive System Diseases	6	0	Neoplasms	2
Pancreatitis, Acute Necrotizing	Digestive System Diseases	6	0	Others	2
Peritonitis	Bacterial Infections and Mycoses	12	0	Skin and Connective Tissue Diseases	4
Polycystic Ovary Syndrome	Nutritional and Metabolic Diseases	2	0	Respiratory Tract Diseases	2
Polycythemia Vera	Hemic and Lymphatic Diseases	11	0	Immune System Diseases	3
Pre-Eclampsia	Urogenital Diseases and Pregnancy Complications	9	0	Neoplasms	5
Prion Diseases	Nervous System Diseases	21	0	Neoplasms	8
Pulmonary Disease, Chronic Obstructive	Respiratory Tract Diseases	13	0	Neoplasms	7
Pulmonary Fibrosis	Respiratory Tract Diseases	11	0	Neoplasms	7
Respiratory Distress Syndrome, Adult	Respiratory Tract Diseases	4	0	Neoplasms	2
Respiratory Syncytial Virus Infections	Virus Diseases	24	0	Neoplasms	6
Retinal Degeneration	Others	6	0	Neoplasms	2
Retinal Neovascularization	Others	22	0	Cardiovascular Diseases	4
Retinal Neovascularization	Others	22	0	Immune System Diseases	4
Retinal Neovascularization	Others	22	0	Neoplasms	4
Salmonella Infections	Bacterial Infections and Mycoses	3	0	Immune System Diseases	1
Salmonella Infections	Bacterial Infections and Mycoses	3	0	Nervous System Diseases	1
Salmonella Infections	Bacterial Infections and Mycoses	3	0	Urogenital Diseases and Pregnancy Complications	1
Schistosomiasis japonica	Parasitic Diseases	8	0	Cardiovascular Diseases	2
Schistosomiasis japonica	Parasitic Diseases	8	0	Immune System Diseases	2
Schizophrenia	Others	29	0	Neoplasms	19
Scleroderma, Localized	Skin and Connective Tissue Diseases	5	0	Cardiovascular Diseases	1
Scleroderma, Localized	Skin and Connective Tissue Diseases	5	0	Digestive System Diseases	1
Scleroderma, Localized	Skin and Connective Tissue Diseases	5	0	Immune System Diseases	1
Scleroderma, Localized	Skin and Connective Tissue Diseases	5	0	Neoplasms	1
Scleroderma, Localized	Skin and Connective Tissue Diseases	5	0	Others	1
Scleroderma, Systemic	Skin and Connective Tissue Diseases	15	0	Neoplasms	8
Spinal Cord Injuries	Nervous System Diseases	28	0	Neoplasms	17
Spinal Stenosis	Musculoskeletal Diseases	9	0	Neoplasms	4
Spondylitis, Ankylosing	Musculoskeletal Diseases	4	0	Cardiovascular Diseases	1
Spondylitis, Ankylosing	Musculoskeletal Diseases	4	0	Immune System Diseases	1
Spondylitis, Ankylosing	Musculoskeletal Diseases	4	0	Neoplasms	1
Spondylitis, Ankylosing	Musculoskeletal Diseases	4	0	Nervous System Diseases	1
Subarachnoid Hemorrhage	Cardiovascular Diseases	7	0	Digestive System Diseases	2
Subarachnoid Hemorrhage	Cardiovascular Diseases	7	0	Others	2
Telangiectasia, Hereditary Hemorrhagic	Cardiovascular Diseases	3	0	Digestive System Diseases	1
Telangiectasia, Hereditary Hemorrhagic	Cardiovascular Diseases	3	0	Neoplasms	1
Telangiectasia, Hereditary Hemorrhagic	Cardiovascular Diseases	3	0	Urogenital Diseases and Pregnancy Complications	1
Thyroiditis, Autoimmune	Immune System Diseases	5	0	Neoplasms	3
Toxoplasmosis	Parasitic Diseases	19	0	Neoplasms	13
