# Supplementary material for: MicroRNA–disease Network Analysis Repurposes Methotrexate for the Treatment of Abdominal Aortic Aneurysm in Mice
Source: Genomics Proteomics Bioinformatics. 2022 Aug 24;21(5):1030–42. doi: 10.1016/j.gpb.2022.08.002 (PMC10928436; doi:10.1016/j.gpb.2022.08.002)
Supplement: Supplementary Table S5 — The dysfunction pattern of AAA-associated miRNAs [file mmc5.xlsx]

## Sheet: Table S5
Table S5 The dysfunction pattern of AAA associated miRNAs
Disease	miRNA	Value	Direction
AAA	hsa-mir-124a	5.71703	upregulated
	hsa-mir-126	2.28304	upregulated
	hsa-mir-146a	1.95583	upregulated
	hsa-mir-155	1.52737	upregulated
	hsa-mir-223	2.19067	upregulated
	hsa-mir-29b	2.67251	upregulated
Note: AAA, aortic aneurysm abdominal.
